# Supplementary material for: Genome-Wide Identification and Expression Pattern Analysis of Dirigent Members in the Genus Oryza
Source: Int J Mol Sci. 2023 Apr 13;24(8):7189. doi: 10.3390/ijms24087189 (PMC10138954; doi:10.3390/ijms24087189)
Supplement: Supplementary file 1 [file ijms-24-07189-s001.zip]

Archive with 20 entries (19 files):
- Supplemental Figures S1-S4.- Dirigent.pdf
- Supplemental Table S1. Summary of putative DIR gene familiy identified in the genus Oryza.xls
- Supplemental Table S2. The duplication events of the DIR genes in the Genus Oryza .xls
- Supplemental Table S3. Synteny analysis of DIR genes between Osj and other species..xls
- Supplemental Table S4. The putative transcription factor binding sites in the  promoter regions of OsjDIRs genes..xls
- Supplemental Table S5. The expression patterns of OsjDIR genes in different tissues.xls
- Supplemental Table S6. The expression patterns of OsjDIR genes.xlsx
- Supplemental Table S7. Solutions.xls
- Supplemental Table S8. Primers used for qRT-PCR.xls
- The location and duplication events of the DIR genes in the genus Oryza/
- The location and duplication events of the DIR genes in the genus Oryza/obar.tif
- The location and duplication events of the DIR genes in the genus Oryza/obra.tif
- The location and duplication events of the DIR genes in the genus Oryza/ogla.tif
- The location and duplication events of the DIR genes in the genus Oryza/oglu.tif
- The location and duplication events of the DIR genes in the genus Oryza/omer.tif
- The location and duplication events of the DIR genes in the genus Oryza/on.tif
- The location and duplication events of the DIR genes in the genus Oryza/op.tif
- The location and duplication events of the DIR genes in the genus Oryza/or.tif
- The location and duplication events of the DIR genes in the genus Oryza/Osi.tif
- The location and duplication events of the DIR genes in the genus Oryza/Osj.tif
