# Supplementary material for: Genome-Wide Identification and Expression Pattern Analysis of Dirigent Members in the Genus Oryza
Source: Int J Mol Sci. 2023 Apr 13;24(8):7189. doi: 10.3390/ijms24087189 (PMC10138954; doi:10.3390/ijms24087189)
Supplement: Supplementary file 1 [file ijms-24-07189-s001.zip › Supplemental Table S1. Summary of putative DIR gene familiy identified in the genus Oryza.xls]

## Sheet: Supplemental Table S1
Supplemental Table S1. Summary of putative DIR gene familiy identified in the genus Oryza.
Oryza sativa ssp. Indica	name	Oryza sativa ssp. Japonica	name	Oryza brachyantha	name	Oryza barthii	name	Oryza glumipatula	Gene name	Oryza meridionalis	name	Oryza nivara	name	Oryza punctata	name	Oryza glaberrima	name	Oryza rufipogon	name
BGIOSGA000530	OsiDIR1	LOC_Os01g06250.1	OsjDIR1	OB01G13490.1	ObDIR1	OBART01G03650.1	ObarDIR1	OGLUM01G03900.1	OgluDIR1	OMERI01G03470.1	OmDIR1	ONIVA01G04040.1	OnDIR1	OPUNC01G03250.1	OpDIR1	ORGLA01G0031800.1	OglaDIR1	ORUFI01G03730.1	OrDIR1
BGIOSGA001694	OsiDIR2	LOC_Os01g24960.1	OsjDIR2	OB01G45290.1	ObDIR2	OBART01G14810.1	ObarDIR2	OGLUM01G16820.1	OgluDIR2	OMERI01G13470.1	OmDIR2	ONIVA01G17300.1	OnDIR2	OPUNC01G03260.1	OpDIR2	ORGLA01G0121900.1	OglaDIR2	ORUFI01G17150.1	OrDIR2
BGIOSGA002818	OsiDIR3	LOC_Os01g25030.1	OsjDIR3	OB01G48040.1	ObDIR3	OBART01G14870.1	ObarDIR3	OGLUM01G16870.1	OgluDIR3	OMERI01G14260.1	OmDIR3	ONIVA01G17340.1	OnDIR3	OPUNC01G37980.1	OpDIR3	ORGLA01G0122400.1	OglaDIR3	ORUFI01G39880.1	OrDIR3
BGIOSGA004916	OsiDIR4	LOC_Os01g26340.1	OsjDIR4	OB03G13490.1	ObDIR4	OBART01G39240.1	ObarDIR4	OGLUM01G40380.1	OgluDIR4	OMERI01G36200.1	OmDIR4	ONIVA01G19890.1	OnDIR4	OPUNC01G38000.1	OpDIR4	ORGLA01G0303400.1	OglaDIR4	ORUFI01G42630.1	OrDIR4
BGIOSGA004917	OsiDIR5	LOC_Os01g62030.1	OsjDIR5	OB03G22780.1	ObDIR5	OBART01G39250.1	ObarDIR5	OGLUM01G43500.1	OgluDIR5	OMERI01G36220.1	OmDIR5	ONIVA01G24980.1	OnDIR5	OPUNC03G12290.1	OpDIR5	ORGLA01G0331700.1	OglaDIR5	ORUFI01G42640.1	OrDIR5
BGIOSGA009597	OsiDIR6	LOC_Os01g65700.1	OsjDIR6	OB04G35740.1	ObDIR6	OBART03G03410.1	ObarDIR6	OGLUM01G43510.1	OgluDIR6	OMERI02G29400.1	OmDIR6	ONIVA01G44110.1	OnDIR6	OPUNC03G19450.1	OpDIR6	ORGLA01G0331800.1	OglaDIR6	ORUFI03G13370.1	OrDIR6
BGIOSGA010575	OsiDIR7	LOC_Os01g65710.1	OsjDIR7	OB07G10510.1	ObDIR7	OBART03G12720.1	ObarDIR7	OGLUM03G03310.1	OgluDIR7	OMERI02G29420.1	OmDIR7	ONIVA01G44120.1	OnDIR7	OPUNC03G30750.1	OpDIR7	ORGLA03G0031900.1	OglaDIR7	ORUFI03G21220.1	OrDIR7
BGIOSGA010576	OsiDIR8	LOC_Os03g05030.1	OsjDIR8	OB07G10520.1	ObDIR8	OBART03G20620.1	ObarDIR8	OGLUM03G12790.1	OgluDIR8	OMERI02G29430.1	OmDIR8	ONIVA01G47660.1	OnDIR8	OPUNC03G35440.1	OpDIR8	ORGLA03G0122900.1	OglaDIR8	ORUFI03G39920.1	OrDIR8
BGIOSGA011844	OsiDIR9	LOC_Os03g17220.1	OsjDIR9	OB07G10530.1	ObDIR9	OBART03G38280.1	ObarDIR9	OGLUM03G21370.1	OgluDIR9	OMERI02G29450.1	OmDIR9	ONIVA01G47680.1	OnDIR9	OPUNC04G26260.1	OpDIR9	ORGLA03G0192400.1	OglaDIR9	ORUFI04G30430.1	OrDIR9
BGIOSGA012353	OsiDIR10	LOC_Os03g28190.1	OsjDIR10	OB07G10540.1	ObDIR10	OBART04G28740.1	ObarDIR10	OGLUM03G33190.1	OgluDIR10	OMERI03G11910.1	OmDIR10	ONIVA01G47690.1	OnDIR10	OPUNC07G00360.1	OpDIR10	ORGLA03G0350000.1	OglaDIR10	ORUFI07G00450.1	OrDIR10
BGIOSGA014148	OsiDIR11	LOC_Os03g59440.1	OsjDIR11	OB07G27830.1	ObDIR11	OBART07G00510.1	ObarDIR11	OGLUM03G38090.1	OgluDIR11	OMERI03G18760.1	OmDIR11	ONIVA01G47700.1	OnDIR11	OPUNC07G00370.1	OpDIR11	ORGLA04G0250600.1	OglaDIR11	ORUFI07G00460.1	OrDIR11
BGIOSGA021931	OsiDIR12	LOC_Os04g57130.1	OsjDIR12	OB07G27840.1	ObDIR12	OBART07G00530.1	ObarDIR12	OGLUM04G28640.1	OgluDIR12	OMERI04G16020.1	OmDIR12	ONIVA02G19560.2	OnDIR12	OPUNC07G00380.1	OpDIR12	ORGLA07G0171500.1	OglaDIR12	ORUFI07G00480.1	OrDIR12
BGIOSGA021934	OsiDIR13	LOC_Os07g01600.1	OsjDIR13	OB07G29130.1	ObDIR13	OBART07G00540.1	ObarDIR13	OGLUM05G14370.1	OgluDIR13	OMERI04G16040.1	OmDIR13	ONIVA03G13990.1	OnDIR13	OPUNC07G20900.1	OpDIR13	ORGLA07G0183100.1	OglaDIR13	ORUFI07G23300.1	OrDIR13
BGIOSGA021937	OsiDIR14	LOC_Os07g01620.1	OsjDIR14	OB07G29140.1	ObDIR14	OBART07G00550.1	ObarDIR14	OGLUM07G00510.1	OgluDIR14	OMERI04G24300.1	OmDIR14	ONIVA03G22540.1	OnDIR14	OPUNC07G20910.1	OpDIR14	ORGLA07G0183600.1	OglaDIR14	ORUFI07G23330.1	OrDIR14
BGIOSGA023848	OsiDIR15	LOC_Os07g01660.1	OsjDIR15	OB07G29220.1	ObDIR15	OBART07G00570.1	ObarDIR15	OGLUM07G00520.1	OgluDIR15	OMERI06G11120.1	OmDIR15	ONIVA03G29370.1	OnDIR15	OPUNC07G22170.1	OpDIR15	ORGLA07G0187100.1	OglaDIR15	ORUFI07G24710.1	OrDIR15
BGIOSGA023850	OsiDIR16	LOC_Os07g01680.1	OsjDIR16	OB07G29650.1	ObDIR16	OBART07G22270.1	ObarDIR16	OGLUM07G00530.1	OgluDIR16	OMERI07G00020.1	OmDIR16	ONIVA03G39910.1	OnDIR16	OPUNC07G22180.1	OpDIR16	ORGLA07G0187200.1	OglaDIR16	ORUFI07G24730.1	OrDIR16
BGIOSGA024968	OsiDIR17	LOC_Os07g42520.1	OsjDIR17	OB08G20410.1	ObDIR17	OBART07G22300.1	ObarDIR17	OGLUM07G22180.1	OgluDIR17	OMERI07G00030.1	OmDIR17	ONIVA07G20790.1	OnDIR17	OPUNC07G22190.1	OpDIR17	ORGLA08G0105600.1	OglaDIR17	ORUFI07G24820.1	OrDIR17
BGIOSGA024969	OsiDIR18	LOC_Os07g42570.1	OsjDIR18	OB10G14820.1	ObDIR18	OBART07G23500.1	ObarDIR18	OGLUM07G22200.1	OgluDIR18	OMERI07G00070.1	OmDIR18	ONIVA07G21710.1	OnDIR18	OPUNC07G22270.1	OpDIR18	ORGLA10G0050800.1	OglaDIR18	ORUFI07G24870.1	OrDIR18
BGIOSGA025012	OsiDIR19	LOC_Os07g44250.1	OsjDIR19	OB10G14910.1	ObDIR19	OBART07G23510.1	ObarDIR19	OGLUM07G23580.1	OgluDIR19	OMERI07G18600.1	OmDIR19	ONIVA07G23290.2	OnDIR19	OPUNC07G22280.1	OpDIR19	ORGLA10G0051000.1	OglaDIR19	ORUFI07G25230.1	OrDIR19
BGIOSGA026142	OsiDIR20	LOC_Os07g44260.1	OsjDIR20	OB10G14920.1	ObDIR20	OBART07G23590.1	ObarDIR20	OGLUM07G23690.1	OgluDIR20	OMERI07G18610.1	OmDIR20	ONIVA07G23300.1	OnDIR20	OPUNC07G22290.1	OpDIR20	ORGLA10G0076900.1	OglaDIR20	ORUFI07G25240.1	OrDIR20
BGIOSGA026143	OsiDIR21	LOC_Os07g44280.1	OsjDIR21	OB11G13980.1	ObDIR21	OBART07G23640.1	ObarDIR21	OGLUM07G23740.1	OgluDIR21	OMERI07G19940.1	OmDIR21	ONIVA07G23380.1	OnDIR21	OPUNC07G22350.1	OpDIR21	ORGLA11G0046200.1	OglaDIR21	ORUFI08G13200.1	OrDIR21
BGIOSGA026222	OsiDIR22	LOC_Os07g44370.1	OsjDIR22	OB11G14010.1	ObDIR22	OBART07G24050.1	ObarDIR22	OGLUM07G24180.1	OgluDIR22	OMERI07G20040.1	OmDIR22	ONIVA07G23430.1	OnDIR22	OPUNC07G22660.1	OpDIR22	ORGLA11G0046300.1	OglaDIR22	ORUFI08G13240.1	OrDIR22
BGIOSGA026223	OsiDIR23	LOC_Os07g44380.1	OsjDIR23	OB11G14030.1	ObDIR23	OBART07G24060.1	ObarDIR23	OGLUM07G24210.1	OgluDIR23	OMERI07G20100.1	OmDIR23	ONIVA07G23950.1	OnDIR23	OPUNC07G22670.1	OpDIR23	ORGLA11G0046400.1	OglaDIR23	ORUFI08G13420.1	OrDIR23
BGIOSGA026227	OsiDIR24	LOC_Os07g44450.1	OsjDIR24	OB11G15310.1	ObDIR24	OBART08G11910.1	ObarDIR24	OGLUM08G12710.1	OgluDIR24	OMERI07G20460.1	OmDIR24	ONIVA07G23960.1	OnDIR24	OPUNC08G10840.1	OpDIR24	ORGLA11G0046600.1	OglaDIR24	ORUFI08G13460.1	OrDIR24
BGIOSGA026246	OsiDIR25	LOC_Os07g44930.1	OsjDIR25	OB11G15340.1	ObDIR25	OBART08G11950.1	ObarDIR25	OGLUM08G13980.1	OgluDIR25	OMERI07G20470.1	OmDIR25	ONIVA08G07940.3	OnDIR25	OPUNC08G11740.1	OpDIR25	ORGLA11G0046700.1	OglaDIR25	ORUFI08G14490.1	OrDIR25
BGIOSGA026247	OsiDIR26	LOC_Os08g26110.1	OsjDIR26	OB11G15350.1	ObDIR26	OBART09G08580.1	ObarDIR26	OGLUM09G09120.1	OgluDIR26	OMERI08G09910.1	OmDIR26	ONIVA08G07950.1	OnDIR26	OPUNC09G07500.1	OpDIR26	ORGLA11G0046800.1	OglaDIR26	ORUFI10G06540.1	OrDIR26
BGIOSGA028513	OsiDIR27	LOC_Os08g26180.1	OsjDIR27	OB11G18330.1	ObDIR27	OBART10G06140.1	ObarDIR27	OGLUM10G06080.1	OgluDIR27	OMERI10G04490.1	OmDIR27	ONIVA08G12270.1	OnDIR27	OPUNC10G05480.1	OpDIR27	ORGLA11G0047000.1	OglaDIR27	ORUFI10G06560.1	OrDIR27
BGIOSGA028515	OsiDIR28	LOC_Os08g26560.1	OsjDIR28	OB11G25870.1	ObDIR28	OBART10G06150.1	ObarDIR28	OGLUM10G08830.1	OgluDIR28	OMERI10G04500.1	OmDIR28	ONIVA10G08680.1	OnDIR28	OPUNC10G05490.1	OpDIR28	ORGLA11G0061300.1	OglaDIR28	ORUFI10G09420.1	OrDIR28
BGIOSGA028516	OsiDIR29	LOC_Os08g28790.1	OsjDIR29	OB11G25930.1	ObDIR29	OBART10G06170.1	ObarDIR29	OGLUM10G08840.1	OgluDIR29	OMERI10G04520.1	OmDIR29	ONIVA10G08690.1	OnDIR29	OPUNC10G07820.1	OpDIR29	ORGLA11G0061400.1	OglaDIR29	ORUFI10G09430.1	OrDIR29
BGIOSGA031974	OsiDIR30	LOC_Os10g18760.1	OsjDIR30	OB12G14350.1	ObDIR30	OBART10G06190.1	ObarDIR30	OGLUM11G04670.1	OgluDIR30	OMERI10G06300.1	OmDIR30	ONIVA11G04890.1	OnDIR30	OPUNC11G04630.1	OpDIR30	ORGLA11G0061500.1	OglaDIR30	ORUFI11G04740.1	OrDIR30
BGIOSGA031975	OsiDIR31	LOC_Os10g18820.1	OsjDIR31	OB12G14370.1	ObDIR31	OBART10G09040.1	ObarDIR31	OGLUM11G04680.1	OgluDIR31	OMERI11G05680.1	OmDIR31	ONIVA11G05230.1	OnDIR31	OPUNC11G04640.1	OpDIR31	ORGLA11G0110800.1	OglaDIR31	ORUFI11G04750.1	OrDIR31
BGIOSGA032127	OsiDIR32	LOC_Os10g18870.1	OsjDIR32	OB12G14380.1	ObDIR32	OBART11G04860.1	ObarDIR32	OGLUM11G04700.1	OgluDIR32	OMERI11G05690.1	OmDIR32	ONIVA11G06670.1	OnDIR32	OPUNC11G04650.1	OpDIR32	ORGLA12G0042100.1	OglaDIR32	ORUFI11G04760.1	OrDIR32
BGIOSGA032712	OsiDIR33	LOC_Os10g25870.1	OsjDIR33	OB12G16120.1	ObDIR33	OBART11G04880.1	ObarDIR33	OGLUM11G04720.1	OgluDIR33	OMERI11G10810.1	OmDIR33	ONIVA11G06680.1	OnDIR33	OPUNC11G04670.1	OpDIR33	ORGLA12G0052400.1	OglaDIR33	ORUFI11G04770.1	OrDIR33
BGIOSGA032713	OsiDIR34	LOC_Os10g25900.1	OsjDIR34			OBART11G04890.1	ObarDIR34	OGLUM11G06410.1	OgluDIR34	OMERI11G16230.1	OmDIR34	ONIVA11G12670.1	OnDIR34	OPUNC11G04690.1	OpDIR34	ORGLA12G0052600.1	OglaDIR34	ORUFI11G04810.1	OrDIR34
BGIOSGA034394	OsiDIR35	LOC_Os11g07670.1	OsjDIR35			OBART11G06670.1	ObarDIR35	OGLUM11G06420.1	OgluDIR35	OMERI11G17440.1	OmDIR35	ONIVA11G19730.1	OnDIR35	OPUNC11G04700.1	OpDIR35	ORGLA12G0061200.1	OglaDIR35	ORUFI11G06820.1	OrDIR35
BGIOSGA034396	OsiDIR36	LOC_Os11g07680.1	OsjDIR36			OBART11G06680.1	ObarDIR36	OGLUM11G06430.1	OgluDIR36	OMERI11G17490.1	OmDIR36	ONIVA11G21470.1	OnDIR36	OPUNC11G06660.1	OpDIR36	ORGLA12G0070000.1	OglaDIR36	ORUFI11G06850.1	OrDIR36
BGIOSGA034397	OsiDIR37	LOC_Os11g07690.1	OsjDIR37			OBART11G06690.1	ObarDIR37	OGLUM11G11040.1	OgluDIR37	OMERI12G01500.1	OmDIR37	ONIVA11G21530.1	OnDIR37	OPUNC11G06670.1	OpDIR37			ORUFI11G22950.1	OrDIR37
BGIOSGA034398	OsiDIR38	LOC_Os11g07710.1	OsjDIR38			OBART11G12980.1	ObarDIR38	OGLUM11G12810.1	OgluDIR38	OMERI12G02730.1	OmDIR38	ONIVA12G04190.1	OnDIR38	OPUNC11G06680.1	OpDIR38			ORUFI11G24280.1	OrDIR38
BGIOSGA034919	OsiDIR39	LOC_Os11g07740.1	OsjDIR39			OBART11G21110.1	ObarDIR39	OGLUM11G19370.1	OgluDIR39	OMERI12G04270.1	OmDIR39	ONIVA12G11120.1	OnDIR39	OPUNC11G06690.1	OpDIR39			ORUFI12G05150.1	OrDIR39
BGIOSGA034921	OsiDIR40	LOC_Os11g07770.1	OsjDIR40			OBART11G21170.1	ObarDIR40	OGLUM11G20510.1	OgluDIR40	OMERI12G04980.1	OmDIR40			OPUNC11G17680.1	OpDIR40			ORUFI12G12130.1	OrDIR40
BGIOSGA035004	OsiDIR41	LOC_Os11g07830.1	OsjDIR41			OBART12G04450.1	ObarDIR41	OGLUM11G20560.1	OgluDIR41	OMERI12G07620.1	OmDIR41			OPUNC11G17730.1	OpDIR41
BGIOSGA035005	OsiDIR42	LOC_Os11g10790.1	OsjDIR42					OGLUM12G05300.1	OgluDIR42					OPUNC12G04490.1	OpDIR42
BGIOSGA035613	OsiDIR43	LOC_Os11g10800.1	OsjDIR43					OGLUM12G07750.1	OgluDIR43					OPUNC12G06210.1	OpDIR43
BGIOSGA036242	OsiDIR44	LOC_Os11g10820.1						OGLUM12G12120.1	OgluDIR44
BGIOSGA036469	OsiDIR45	LOC_Os11g10850.1	OsjDIR44
BGIOSGA037083	OsiDIR46	LOC_Os11g10870.1	OsjDIR45
BGIOSGA037180	OsiDIR47	LOC_Os11g27620.1	OsjDIR46
BGIOSGA037181	OsiDIR48	LOC_Os11g40180.1	OsjDIR47
		LOC_Os11g42500.1	OsjDIR48
		LOC_Os11g42550.1	OsjDIR49
		LOC_Os12g07580.1	OsjDIR50
		LOC_Os12g09700.1	OsjDIR51
		LOC_Os12g09720.1	OsjDIR52
		LOC_Os12g12600.1	OsjDIR53
		LOC_Os12g14440.1	OsjDIR54
		LOC_Os12g26380.1	OsjDIR55
