# Supplementary material for: Genome-Wide Identification and Expression Pattern Analysis of Dirigent Members in the Genus Oryza
Source: Int J Mol Sci. 2023 Apr 13;24(8):7189. doi: 10.3390/ijms24087189 (PMC10138954; doi:10.3390/ijms24087189)
Supplement: Supplementary file 1 [file ijms-24-07189-s001.zip › Supplemental Table S2. The duplication events of the DIR genes in the Genus Oryza .xls]

## Sheet: Supplemental Table S2
Supplemental Table S2. The duplication events of the DIR genes in the Genus Oryza
	Gene ID	Gene ID	Duplication Type	Ka/Ks	MYA	Purifying Selection
Oryza sativa ssp. Indica	BGIOSGA004916	BGIOSGA004917	Tandem duplication	0.963602	16.3977	YES
	BGIOSGA024969	BGIOSGA024968	Tandem duplication	0.790826	36.1663	YES
	BGIOSGA025012	BGIOSGA024969	Tandem duplication	0.563964	57.135	YES
	BGIOSGA026142	BGIOSGA026143	Tandem duplication	0.729008	23.798	YES
	BGIOSGA026222	BGIOSGA026223	Tandem duplication	1.28982	11.3384	NO
	BGIOSGA026246	BGIOSGA026247	Tandem duplication	0.910804	7.82789	YES
	BGIOSGA031975	BGIOSGA031974	Tandem duplication	0.654439	33.8846	YES
	BGIOSGA032712	BGIOSGA032713	Tandem duplication	0.412172	59.278	YES
	BGIOSGA034397	BGIOSGA034396	Tandem duplication	1.00763	23.6882	NO
	BGIOSGA034398	BGIOSGA034397	Tandem duplication	0.749927	11.5026	YES
	BGIOSGA010576	BGIOSGA026142	Segmental duplication	1.35825	21.2806	NO
	BGIOSGA000530	BGIOSGA012353	Segmental duplication	0.681034	61.6783	YES
	BGIOSGA034398	BGIOSGA037083	Segmental duplication	0.784147	26.733	YES
Oryza sativa ssp. Japonica	LOC_Os01g65700.1	LOC_Os01g65710.1	Tandem duplication	0.988974	16.3759	YES
	LOC_Os03g28180.1	LOC_Os03g28190.1	Tandem duplication	0.710298	9.81547	YES
	LOC_Os07g01600.1	LOC_Os07g01620.1	Tandem duplication	0.308039	6.19781	YES
	LOC_Os07g01660.1	LOC_Os07g01680.1	Tandem duplication	0.118457	7.87316	YES
	LOC_Os07g44250.1	LOC_Os07g44260.1	Tandem duplication	1.07695	5.14171	NO
	LOC_Os07g44260.1	LOC_Os07g44280.1	Tandem duplication	0.716409	7.09958	YES
	LOC_Os07g44370.1	LOC_Os07g44380.1	Tandem duplication	1.00724	14.4528	NO
	LOC_Os11g07670.1	LOC_Os11g07680.1	Tandem duplication	0.74976	11.6673	YES
	LOC_Os11g07680.1	LOC_Os11g07690.1	Tandem duplication	0.931789	26.3523	YES
	LOC_Os11g10790.1	LOC_Os11g10800.1	Tandem duplication	0.712572	17.3185	YES
	LOC_Os01g62030.1	LOC_Os03g17220.1	Segmental duplication	0.784376	39.3385	YES
	LOC_Os11g07830.1	LOC_Os12g07580.1	Segmental duplication	0.368087	20.4857	YES
	LOC_Os03g28180.1	LOC_Os07g42520.1	Segmental duplication	0.357308	29.0163	YES
	LOC_Os08g26110.1	LOC_Os08g26560.1	Segmental duplication	0.666232	36.1345	YES
Oryza nivara	ONIVA01G44110.1	ONIVA01G44120.1	Tandem duplication	0.960109	16.4414	YES
	ONIVA01G47660.1	ONIVA01G47680.1	Tandem duplication	0.870588	34.6684	YES
	ONIVA01G47690.1	ONIVA01G47700.1	Tandem duplication	1.07613	15.7762	NO
	ONIVA07G23290.2	ONIVA07G23300.1	Tandem duplication	0.886728	8.27284	YES
	ONIVA07G23950.1	ONIVA07G23960.1	Tandem duplication	0.910804	7.82789	YES
	ONIVA08G07940.3	ONIVA08G07950.1	Tandem duplication	0.378843	69.8067	YES
	ONIVA10G08680.1	ONIVA10G08690.1	Tandem duplication	0.743768	22.7683	YES
	ONIVA11G06670.1	ONIVA11G06680.1	Tandem duplication	0.973026	37.0375	YES
	ONIVA03G22540.1	ONIVA07G20790.1	Segmental duplication	0.819157	35.4141	YES
	ONIVA11G04890.1	ONIVA12G04190.1	Segmental duplication	0.774322	39.3911	YES
	ONIVA11G05230.1	ONIVA12G04190.1	Segmental duplication	0.721529	33.1453	YES
Oryza rufipogon	ORUFI01G42630.1	ORUFI01G42640.1	Tandem duplication	0.977135	16.3759	YES
	ORUFI07G00450.1	ORUFI07G00460.1	Tandem duplication	0.61956	43.5268	YES
	ORUFI07G25230.1	ORUFI07G25240.1	Tandem duplication	0.715679	9.81054	YES
	ORUFI10G09420.1	ORUFI10G09430.1	Tandem duplication	0.372575	84.1225	YES
	ORUFI11G04740.1	ORUFI11G04750.1	Tandem duplication	0.74976	11.6673	YES
	ORUFI11G04750.1	ORUFI11G04760.1	Tandem duplication	0.931789	26.3523	YES
	ORUFI11G04760.1	ORUFI11G04770.1	Tandem duplication	0.580391	17.551	YES
	ORUFI01G39880.1	ORUFI03G13370.1	Segmental duplication	0.665642	63.1046	YES
	ORUFI03G21220.1	ORUFI07G23300.1	Segmental duplication	0.928561	31.6017	YES
	ORUFI11G04740.1	ORUFI12G05150.1	Segmental duplication	0.784147	26.733	YES
Oryza barthii	OBART01G39240.1	OBART01G39250.1	Tandem duplication	0.947894	16.4882	YES
	OBART07G00530.1	OBART07G00540.1	Tandem duplication	0.745626	25.1465	YES
	OBART07G00540.1	OBART07G00550.1	Tandem duplication	0.680367	43.6011	YES
	OBART07G23500.1	OBART07G23510.1	Tandem duplication	0.856501	4.30128	YES
	OBART07G24050.1	OBART07G24060.1	Tandem duplication	1.13828	7.66262	NO
	OBART10G06140.1	OBART10G06150.1	Tandem duplication	0.403676	61.4596	YES
	OBART11G04880.1	OBART11G04890.1	Tandem duplication	0.551728	41.2428	YES
	OBART11G06670.1	OBART11G06680.1	Tandem duplication	0.834496	9.27695	YES
	OBART11G06680.1	OBART11G06690.1	Tandem duplication	0.994658	38.5106	YES
	OBART11G04860.1	OBART12G04450.1	Segmental duplication	0.363991	71.2338	YES
	OBART03G20620.1	OBART07G22270.1	Segmental duplication	1.38705	21.2806	NO
	OBART11G04860.1	OBART12G04450.1	Segmental duplication	0.363991	71.2338	YES
Oryza glaberrima	ORGLA01G0331700.1	ORGLA01G0331800.1	Tandem duplication	0.947894	16.4882	YES
	ORGLA07G0187100.1	ORGLA07G0187200.1	Tandem duplication	0.939198	7.19077	YES
	ORGLA11G0046200.1	ORGLA11G0046300.1	Tandem duplication	0.646252	12.7346	YES
	ORGLA11G0046300.1	ORGLA11G0046400.1	Tandem duplication	0.955546	26.0737	YES
	ORGLA11G0061300.1	ORGLA11G0061400.1	Tandem duplication	1.05973	7.38609	NO
	ORGLA11G0061400.1	ORGLA11G0061500.1	Tandem duplication	0.896554	37.2758	YES
	ORGLA11G0046600.1	ORGLA11G0046700.1	Tandem duplication	0.350876	30.1215	YES
	ORGLA11G0046700.1	ORGLA11G0046800.1	Tandem duplication	0.363528	20.4857	YES
	ORGLA01G0303400.1	ORGLA03G0122900.1	Segmental duplication	0.71577	50.1622	YES
	ORGLA03G0192400.1	ORGLA07G0171500.1	Segmental duplication	0.962817	29.6542	YES
	ORGLA11G0046200.1	ORGLA12G0042100.1	Segmental duplication	0.827109	24.8731	YES
Oryza glumipatula	OGLUM01G43500.1	OGLUM01G43510.1	Tandem duplication	1.06213	14.9057	NO
	OGLUM07G00510.1	OGLUM07G00520.1	Tandem duplication	0.602096	42.9544	YES
	OGLUM07G00520.1	OGLUM07G00530.1	Tandem duplication	0.710262	43.1012	YES
	OGLUM10G08830.1	OGLUM10G08840.1	Tandem duplication	0.712282	21.8982	YES
	OGLUM11G04670.1	OGLUM11G04680.1	Tandem duplication	0.644308	13.8792	YES
	OGLUM11G06410.1	OGLUM11G06420.1	Tandem duplication	0.776297	8.76911	YES
	OGLUM11G06420.1	OGLUM11G06430.1	Tandem duplication	1.02926	36.3252	NO
	OGLUM01G40380.1	OGLUM03G12790.1	Segmental duplication	0.54212	66.6783	YES
	OGLUM11G04670.1	OGLUM12G05300.1	Segmental duplication	0.808698	27.2101	YES
	OGLUM03G21370.1	OGLUM07G22180.1	Segmental duplication	1.20745	22.1611	NO
Oryza meridionalis	OMERI02G29420.1	OMERI02G29430.1	Tandem duplication	0.356705	85.5969	YES
	OMERI04G16020.1	OMERI04G16040.1	Tandem duplication	0.156072	20.9312	YES
	OMERI07G00020.1	OMERI07G00030.1	Tandem duplication	0.715943	25.371	YES
	OMERI07G18600.1	OMERI07G18610.1	Tandem duplication	0.782983	24.2598	YES
	OMERI07G20460.1	OMERI07G20470.1	Tandem duplication	0.622876	57.92	YES
	OMERI10G04490.1	OMERI10G04500.1	Tandem duplication	1.13654	7.46977	NO
	OMERI11G05680.1	OMERI11G05690.1	Tandem duplication	0.954262	37.6375	YES
	OMERI03G18760.1	OMERI07G18600.1	Segmental duplication	1.33753	20.0299	NO
Oryza punctata	OPUNC01G03250.1	OPUNC01G03260.1	Tandem duplication	0.43762	9.14997	YES
	OPUNC07G00360.1	OPUNC07G00370.1	Tandem duplication	0.749989	44.9567	YES
	OPUNC07G00370.1	OPUNC07G00380.1	Tandem duplication	0.795817	37.5282	YES
	OPUNC07G20900.1	OPUNC07G20910.1	Tandem duplication	0.768274	30.9744	YES
	OPUNC07G22170.1	OPUNC07G22180.1	Tandem duplication	0.479	10.807	YES
	OPUNC07G22180.1	OPUNC07G22190.1	Tandem duplication	0.775288	9.56042	YES
	OPUNC07G22270.1	OPUNC07G22280.1	Tandem duplication	0.602948	14.9954	YES
	OPUNC07G22280.1	OPUNC07G22290.1	Tandem duplication	0.528858	12.5844	YES
	OPUNC07G22350.1	OPUNC07G22660.1	Tandem duplication	0.768122	6.38705	YES
	OPUNC07G22660.1	OPUNC07G22670.1	Tandem duplication	0.514771	9.57234	YES
	OPUNC10G05480.1	OPUNC10G05490.1	Tandem duplication	0.376129	59.5255	YES
	OPUNC11G04630.1	OPUNC11G04640.1	Tandem duplication	0.611355	12.0961	YES
	OPUNC11G04640.1	OPUNC11G04650.1	Tandem duplication	0.941812	32.321	YES
	OPUNC11G04690.1	OPUNC11G04700.1	Tandem duplication	0.177702	34.2508	YES
	OPUNC11G06660.1	OPUNC11G06670.1	Tandem duplication	0.821534	13.4874	YES
	OPUNC11G06670.1	OPUNC11G06680.1	Tandem duplication	0.659543	26.9658	YES
	OPUNC11G04630.1	OPUNC12G04490.1	Segmental duplication	0.685048	30.8781	YES
	OPUNC03G19450.1	OPUNC07G20900.1	Segmental duplication	0.803418	32.3545	YES
Oryza brachyantha	OB07G10510.1	OB07G10520.1	Tandem duplication	0.787282	17.4678	YES
	OB07G10520.1	OB07G10530.1	Tandem duplication	0.496312	33.5813	YES
	OB07G10530.1	OB07G10540.1	Tandem duplication	0.809169	38.3613	YES
	OB07G27830.1	OB07G27840.1	Tandem duplication	0.889299	19.2607	YES
	OB07G29130.1	OB07G29140.1	Tandem duplication	0.711558	11.8301	YES
	OB10G14910.1	OB10G14920.1	Tandem duplication	0.394297	70.9973	YES
	OB11G15340.1	OB11G15350.1	Tandem duplication	0.961589	34.002	YES
	OB12G14350.1	OB12G14370.1	Tandem duplication	0.945298	3.6538	YES
	OB12G14370.1	OB12G14380.1	Tandem duplication	1.32264	3.6538	NO
