# Supplementary material for: Genome-Wide Identification and Expression Pattern Analysis of Dirigent Members in the Genus Oryza
Source: Int J Mol Sci. 2023 Apr 13;24(8):7189. doi: 10.3390/ijms24087189 (PMC10138954; doi:10.3390/ijms24087189)
Supplement: Supplementary file 1 [file ijms-24-07189-s001.zip › Supplemental Table S3. Synteny analysis of DIR genes between Osj and other species..xls]

## Sheet: Supplemental Table S3
Supplemental Table S3. Synteny analysis of DIR genes between Osj and other species.
The collinearity of DIR gene between Osj and Osi		The collinearity of DIR gene between Osj and On		The collinearity of DIR gene between Osj and Or		The collinearity of DIR gene between Osj and Obar		The collinearity of DIR gene between Osj and Ogla		The collinearity of DIR gene between Osj and Oglu		The collinearity of DIR gene between Osj and Om		The collinearity of DIR gene between Osj and Op		The collinearity of DIR gene between Osj and Obra
Oryza sativa ssp. Japonica	Oryza sativa ssp. Indica	Oryza sativa ssp. Japonica	Oryza nivara	Oryza sativa ssp. Japonica	Oryza rufipogon	Oryza sativa ssp. Japonica	Oryza barthii	Oryza sativa ssp. Japonica	Oryza glaberrima	Oryza sativa ssp. Japonica	Oryza glumipatula	Oryza sativa ssp. Japonica	Oryza meridionalis	Oryza sativa ssp. Japonica	Oryza punctata	Oryza sativa ssp. Japonica	Oryza brachyantha
LOC_Os01g62030.1	BGIOSGA000530	LOC_Os01g06250.1	ONIVA01G04040.1	LOC_Os01g62030.1	ORUFI01G39880.1	LOC_Os01g65700.1	OBART01G39240.1	LOC_Os01g62030.1	ORGLA01G0303400.1	LOC_Os01g62030.1	OGLUM01G40380.1	LOC_Os01g62030.1	OMERI01G33620.1	LOC_Os01g62030.1	OPUNC01G35290.1	LOC_Os01g62030.1	OB01G45290.1
LOC_Os01g65700.1	BGIOSGA004916	LOC_Os01g65700.1	ONIVA01G44110.1	LOC_Os01g65700.1	ORUFI01G42630.1	LOC_Os01g06250.1	OBART01G03650.1	LOC_Os01g65700.1	ORGLA01G0331700.1	LOC_Os01g65700.1	OGLUM01G43500.1	LOC_Os01g65700.1	OMERI01G36200.1	LOC_Os01g65700.1	OPUNC01G37980.1	LOC_Os01g65700.1	OB01G48040.1
LOC_Os01g06250.1	BGIOSGA002818	LOC_Os01g62030.1	ONIVA01G41490.1	LOC_Os01g06250.1	ORUFI01G03730.1	LOC_Os01g24960.1	OBART01G14810.1	LOC_Os01g06250.1	ORGLA01G0031800.1	LOC_Os01g24960.1	OGLUM01G16820.1	LOC_Os01g06250.1	OMERI01G03440.1	LOC_Os01g06250.1	OPUNC01G03250.1	LOC_Os01g06250.1	OB01G13490.1
LOC_Os01g25030.1	BGIOSGA001694	LOC_Os01g24960.1	ONIVA01G17300.1	LOC_Os01g26340.1	ORUFI01G17150.1	LOC_Os01g25030.1	OBART01G14870.1	LOC_Os01g24960.1	ORGLA01G0121900.1	LOC_Os01g06250.1	OGLUM01G03850.1	LOC_Os01g24960.1	OMERI01G13470.1	LOC_Os01g62030.1	OPUNC03G12290.1	LOC_Os01g62030.1	OB03G22780.1
LOC_Os01g62030.1	BGIOSGA012353	LOC_Os01g62030.1	ONIVA03G13990.1	LOC_Os01g62030.1	ORUFI03G13370.1	LOC_Os01g62030.1	OBART03G12720.1	LOC_Os01g62030.1	ORGLA03G0122900.1	LOC_Os01g62030.1	OGLUM03G12790.1	LOC_Os01g26340.1	OMERI01G14260.1	LOC_Os03g17220.1	OPUNC01G35290.1	LOC_Os03g17220.1	OB01G45290.1
LOC_Os03g17220.1	BGIOSGA000530	LOC_Os03g17220.1	ONIVA01G41490.1	LOC_Os03g17220.1	ORUFI01G39880.1	LOC_Os03g05020.1	OBART03G03410.1	LOC_Os03g17220.1	ORGLA01G0303400.1	LOC_Os03g17220.1	OGLUM01G40380.1	LOC_Os01g62030.1	OMERI03G11910.1	LOC_Os03g17220.1	OPUNC03G12290.1	LOC_Os03g05030.1	OB03G13490.1
LOC_Os03g59440.1	BGIOSGA009597	LOC_Os03g59440.1	ONIVA03G39910.1	LOC_Os03g59440.1	ORUFI03G39920.1	LOC_Os03g17220.1	OBART03G12720.1	LOC_Os03g05030.1	ORGLA03G0031900.1	LOC_Os03g52920.1	OGLUM03G33190.1	LOC_Os03g17220.1	OMERI01G33620.1	LOC_Os03g52920.1	OPUNC03G30750.1	LOC_Os03g17220.1	OB03G22780.1
LOC_Os03g05030.1	BGIOSGA011844	LOC_Os03g28180.1	ONIVA03G22520.1	LOC_Os03g17220.1	ORUFI03G13370.1	LOC_Os03g28180.1	OBART03G20600.1	LOC_Os03g17220.1	ORGLA03G0122900.1	LOC_Os03g59440.1	OGLUM03G38090.1	LOC_Os03g17220.1	OMERI03G11910.1	LOC_Os03g59440.1	OPUNC03G35440.1	LOC_Os03g59440.1	OB03G45250.1
LOC_Os03g17220.1	BGIOSGA012353	LOC_Os03g17220.1	ONIVA03G13990.1	LOC_Os03g28180.1	ORUFI03G21210.1	LOC_Os03g59440.1	OBART03G38280.1	LOC_Os03g59440.1	ORGLA03G0350000.1	LOC_Os03g05020.1	OGLUM03G03310.1	LOC_Os03g28190.1	OMERI03G18750.1	LOC_Os03g28180.1	OPUNC03G19450.1	LOC_Os03g28190.1	OB07G27840.1
LOC_Os03g28180.1	BGIOSGA010576	LOC_Os03g28190.1	ONIVA07G21710.1	LOC_Os03g28190.1	ORUFI07G23330.1	LOC_Os03g28190.1	OBART07G22300.1	LOC_Os03g28180.1	ORGLA03G0192400.1	LOC_Os03g17220.1	OGLUM03G12790.1	LOC_Os03g59440.1	OMERI06G11120.1	LOC_Os03g28190.1	OPUNC07G20900.1	LOC_Os04g57130.1	OB04G35740.1
LOC_Os03g28190.1	BGIOSGA026143	LOC_Os07g01620.1	ONIVA01G47660.1	LOC_Os04g57130.1	ORUFI04G30430.1	LOC_Os04g57130.1	OBART04G28740.1	LOC_Os03g28190.1	ORGLA07G0171400.1	LOC_Os03g28180.1	OGLUM03G21360.1	LOC_Os03g28180.1	OMERI07G18600.1	LOC_Os03g28180.1	OPUNC07G20910.1	LOC_Os07g42520.1	OB07G27830.1
LOC_Os04g57130.1	BGIOSGA014148	LOC_Os07g01600.1	ONIVA01G47680.1	LOC_Os07g42520.1	ORUFI03G21210.1	LOC_Os07g42520.1	OBART03G20620.1	LOC_Os04g57130.1	ORGLA04G0250600.1	LOC_Os03g28190.1	OGLUM07G22200.1	LOC_Os04g57130.1	OMERI04G24300.1	LOC_Os04g57130.1	OPUNC04G26260.1	LOC_Os07g44250.1	OB07G29130.1
LOC_Os07g42520.1	BGIOSGA010576	LOC_Os07g42520.1	ONIVA03G22520.1	LOC_Os07g42520.1	ORUFI07G23300.1	LOC_Os07g01600.1	OBART07G00510.1	LOC_Os07g42520.1	ORGLA03G0192400.1	LOC_Os04g57130.1	OGLUM04G28640.1	LOC_Os07g42570.1	OMERI03G18750.1	LOC_Os07g42520.1	OPUNC03G19450.1	LOC_Os07g44370.1	OB07G29220.1
LOC_Os07g42520.1	BGIOSGA026142	LOC_Os07g42520.1	ONIVA07G21710.1	LOC_Os07g44250.1	ORUFI07G24710.1	LOC_Os07g01620.1	OBART07G00550.1	LOC_Os07g44370.1	ORGLA07G0183100.1	LOC_Os07g42520.1	OGLUM03G21370.1	LOC_Os07g42520.1	OMERI03G18760.1	LOC_Os07g42520.1	OPUNC07G20900.1	LOC_Os07g44920.1	OB07G29650.1
LOC_Os07g44250.1	BGIOSGA023850	LOC_Os07g44250.1	ONIVA07G23290.2	LOC_Os07g44370.1	ORUFI07G24820.1	LOC_Os07g42520.1	OBART07G22270.1	LOC_Os07g44920.1	ORGLA07G0187100.1	LOC_Os07g42520.1	OGLUM07G22180.1	LOC_Os07g42520.1	OMERI07G18600.1	LOC_Os07g44250.1	OPUNC07G22170.1	LOC_Os07g01600.1	OB07G10510.1
LOC_Os07g44370.1	BGIOSGA026222	LOC_Os07g44370.1	ONIVA07G23380.1	LOC_Os07g44920.1	ORUFI07G25230.1	LOC_Os07g44250.1	OBART07G23500.1	LOC_Os07g42520.1	ORGLA07G0171400.1	LOC_Os07g44250.1	OGLUM07G23580.1	LOC_Os07g44250.1	OMERI07G19940.1	LOC_Os07g44370.1	OPUNC07G22270.1	LOC_Os08g28790.1	OB08G20970.1
LOC_Os07g44450.1	BGIOSGA026227	LOC_Os07g44920.1	ONIVA07G23950.1	LOC_Os07g01600.1	ORUFI07G00450.1	LOC_Os07g44370.1	OBART07G23590.1	LOC_Os08g26110.1	ORGLA08G0105600.1	LOC_Os07g44920.1	OGLUM07G24180.1	LOC_Os07g44370.1	OMERI07G20040.1	LOC_Os07g44450.1	OPUNC07G22350.1	LOC_Os08g26180.1	OB08G20410.1
LOC_Os07g44920.1	BGIOSGA026246	LOC_Os07g42520.1	ONIVA07G20790.1	LOC_Os08g26110.1	ORUFI08G13200.1	LOC_Os07g44920.1	OBART07G24050.1	LOC_Os08g26560.1	ORGLA08G0105600.1	LOC_Os07g44930.1	OGLUM07G24210.1	LOC_Os07g44450.1	OMERI07G20100.1	LOC_Os07g44920.1	OPUNC07G22660.1	LOC_Os08g26560.1	OB08G20410.1
LOC_Os07g01600.1	BGIOSGA025012	LOC_Os10g25870.1	ONIVA10G08680.1	LOC_Os08g28790.1	ORUFI08G14490.1	LOC_Os08g26110.1	OBART08G11910.1	LOC_Os10g25870.1	ORGLA10G0076900.1	LOC_Os07g01600.1	OGLUM07G00510.1	LOC_Os07g44920.1	OMERI07G20460.1	LOC_Os07g44930.1	OPUNC07G22670.1	LOC_Os10g25870.1	OB10G17050.1
LOC_Os08g26180.1	BGIOSGA028513	LOC_Os11g10790.1	ONIVA11G06670.1	LOC_Os08g26560.1	ORUFI08G13420.1			LOC_Os10g18760.1	ORGLA10G0050800.1	LOC_Os08g26180.1	OGLUM08G12710.1	LOC_Os07g44930.1	OMERI07G20470.1	LOC_Os07g01600.1	OPUNC07G00360.1	LOC_Os10g18760.1	OB10G14820.1
LOC_Os08g26110.1	BGIOSGA028513	LOC_Os11g10870.1	ONIVA11G06680.1	LOC_Os08g26110.1	ORUFI08G13420.1			LOC_Os11g07670.1	ORGLA11G0046200.1	LOC_Os08g28790.1	OGLUM08G13980.1	LOC_Os07g01600.1	OMERI07G00020.1	LOC_Os08g28790.1	OPUNC08G11740.1	LOC_Os11g07670.1	OB11G13940.1
LOC_Os10g18820.1	BGIOSGA032712	LOC_Os11g40180.1	ONIVA11G19730.1	LOC_Os08g26560.1	ORUFI08G13200.1			LOC_Os11g07740.1	ORGLA11G0046700.1	LOC_Os08g26560.1	OGLUM08G12710.1	LOC_Os08g26180.1	OMERI08G09910.1	LOC_Os08g26180.1	OPUNC08G10840.1	LOC_Os11g07740.1	OB11G14020.1
LOC_Os11g07670.1	BGIOSGA034398	LOC_Os11g07830.1	ONIVA11G05230.1	LOC_Os10g25870.1	ORUFI10G09420.1			LOC_Os11g07830.1	ORGLA11G0047000.1	LOC_Os10g25870.1	OGLUM10G08830.1	LOC_Os08g26560.1	OMERI08G09910.1	LOC_Os08g26560.1	OPUNC08G10840.1	LOC_Os11g42500.1	OB11G25870.1
LOC_Os11g07740.1	BGIOSGA034918	LOC_Os11g27620.1	ONIVA11G12670.1	LOC_Os10g18820.1	ORUFI10G06520.1			LOC_Os11g27620.1	ORGLA11G0110800.1	LOC_Os10g18760.1	OGLUM10G06080.1	LOC_Os10g25870.1	OMERI10G06300.1	LOC_Os10g25870.1	OPUNC10G07820.1	LOC_Os11g42550.1	OB11G25930.1
LOC_Os11g07830.1	BGIOSGA034921	LOC_Os11g42500.1	ONIVA11G21470.1	LOC_Os11g27620.1	ORUFI11G13760.1			LOC_Os11g10790.1	ORGLA11G0061200.1	LOC_Os11g40180.1	OGLUM11G19280.1	LOC_Os10g18760.1	OMERI10G04490.1	LOC_Os10g18760.1	OPUNC10G05480.1	LOC_Os11g10790.1	OB11G15310.1
LOC_Os11g27620.1	BGIOSGA035233	LOC_Os11g42550.1	ONIVA11G21530.1	LOC_Os11g40180.1	ORUFI11G21270.1			LOC_Os11g10870.1	ORGLA11G0061500.1	LOC_Os11g42500.1	OGLUM11G20510.1	LOC_Os11g42500.1	OMERI11G17440.1	LOC_Os11g07670.1	OPUNC11G04630.1	LOC_Os11g10870.1	OB11G15350.1
LOC_Os11g10790.1	BGIOSGA035004	LOC_Os11g07670.1	ONIVA11G04890.1	LOC_Os11g42500.1	ORUFI11G22950.1			LOC_Os11g07830.1	ORGLA12G0042100.1	LOC_Os11g07670.1	OGLUM11G04670.1	LOC_Os11g10790.1	OMERI11G05680.1	LOC_Os11g07680.1	OPUNC11G04650.1	LOC_Os11g42500.1	OB11G25930.1
LOC_Os11g10870.1	BGIOSGA035005	LOC_Os11g07830.1	ONIVA12G04190.1	LOC_Os11g07670.1	ORUFI11G04740.1			LOC_Os12g07580.1	ORGLA11G0046200.1	LOC_Os11g10790.1	OGLUM11G06410.1	LOC_Os11g10870.1	OMERI11G05690.1	LOC_Os11g07740.1	OPUNC11G04700.1	LOC_Os11g07670.1	OB12G14350.1
LOC_Os11g40180.1	BGIOSGA035613	LOC_Os12g07580.1	ONIVA11G04890.1	LOC_Os11g07680.1	ORUFI11G04770.1			LOC_Os12g07580.1	ORGLA12G0042100.1	LOC_Os11g10870.1	OGLUM11G06430.1	LOC_Os11g40180.1	OMERI11G16230.1	LOC_Os11g10790.1	OPUNC11G06660.1	LOC_Os12g07580.1	OB11G13940.1
LOC_Os11g07830.1	BGIOSGA037083	LOC_Os12g07580.1	ONIVA11G05230.1	LOC_Os11g10790.1	ORUFI11G06810.1			LOC_Os12g12720.1	ORGLA12G0061200.1	LOC_Os11g27620.1	OGLUM11G12810.1	LOC_Os11g27620.1	OMERI11G10810.1	LOC_Os11g10870.1	OPUNC11G06690.1	LOC_Os12g07580.1	OB12G14350.1
LOC_Os11g42550.1	BGIOSGA021934	LOC_Os12g07580.1	ONIVA12G04190.1	LOC_Os11g10870.1	ORUFI11G06850.1			LOC_Os12g14440.1	ORGLA12G0070000.1	LOC_Os11g07830.1	OGLUM12G05300.1	LOC_Os11g07830.1	OMERI12G02730.1	LOC_Os11g42500.1	OPUNC11G17680.1	LOC_Os12g12720.1	OB12G16120.1
LOC_Os12g07580.1	BGIOSGA034398	LOC_Os12g26380.1	ONIVA12G11120.1	LOC_Os11g42550.1	ORUFI11G22950.1					LOC_Os12g07580.1	OGLUM11G04670.1	LOC_Os11g07670.1	OMERI02G29400.1	LOC_Os11g42540.1	OPUNC11G17730.1
LOC_Os12g07580.1	BGIOSGA037083			LOC_Os11g07830.1	ORUFI12G05150.1					LOC_Os12g07580.1	OGLUM12G05300.1	LOC_Os11g07770.1	OMERI02G29420.1	LOC_Os11g42550.1	OPUNC11G17680.1
LOC_Os12g12600.1	BGIOSGA037180			LOC_Os12g07580.1	ORUFI11G04740.1					LOC_Os12g12600.1	OGLUM12G07690.1	LOC_Os12g07580.1	OMERI12G02730.1	LOC_Os11g07670.1	OPUNC12G04490.1
LOC_Os12g14440.1	BGIOSGA037221			LOC_Os12g26380.1	ORUFI12G12130.1					LOC_Os12g12720.1	OGLUM12G07750.1	LOC_Os12g12720.1	OMERI12G04270.1	LOC_Os12g07580.1	OPUNC11G04630.1
LOC_Os12g09700.1	BGIOSGA036469			LOC_Os12g07580.1	ORUFI12G05150.1					LOC_Os12g26380.1	OGLUM12G12120.1	LOC_Os12g14440.1	OMERI12G04980.1	LOC_Os12g07580.1	OPUNC12G04490.1
				LOC_Os12g12600.1	ORUFI12G07320.1							LOC_Os12g05010.1	OMERI12G01500.1	LOC_Os12g12720.1	OPUNC12G06210.1
												LOC_Os12g26380.1	OMERI12G07620.1	LOC_Os12g26380.1	OPUNC12G09790.1
