# Supplementary material for: Genome-Wide Identification and Expression Pattern Analysis of Dirigent Members in the Genus Oryza
Source: Int J Mol Sci. 2023 Apr 13;24(8):7189. doi: 10.3390/ijms24087189 (PMC10138954; doi:10.3390/ijms24087189)
Supplement: Supplementary file 1 [file ijms-24-07189-s001.zip › Supplemental Table S4. The putative transcription factor binding sites in the promoter regions of OsjDIRs genes..xls]

## Sheet: Supplemental Table S4
Supplementary Table S4. The putative transcription factor binding sites in the promoter regions of OsjDIRs genes.
	ERF38	MYB46	MYB52	FHY3	PIF1	PIF3	PIF4	PIF5	GATA6	abi4	CCA1	CBF2	DREB1A	DREB2C	ERF7	ERF1B	RAP21	RAP26	RAP210	RAP211	RAP212	REF6	WRKY25	WRKY26	WRKY57	ABR1	CCD5	CEJ1	ERF2	ERF4	ERF5	ERF6	ERF13	ERF15	ERF104	ERF105	ERF112	MYC2	SPL14	STZ	TGA1	TGA1A	TGA2	WRKY6	WRKY8	WRKY11	WRKY17	WRKY18	WRKY29
Gene name	secondary cell wall	secondary cell wall	secondary cell wall	light	light	light	light	light	light	abiotic stress	abiotic stress	abiotic stress	abiotic stress	abiotic stress	abiotic stress	abiotic stress	abiotic stress	abiotic stress	abiotic stress	abiotic stress	abiotic stress	abiotic stress	abiotic stress	abiotic stress	abiotic stress	pathogen	pathogen	pathogen	pathogen	pathogen	pathogen	pathogen	pathogen	pathogen	pathogen	pathogen	pathogen	pathogen	pathogen	pathogen	pathogen	pathogen	pathogen	pathogen	pathogen	pathogen	pathogen	pathogen	pathogen
OsjDIR1	0	0	0	0	0	0	0	0	0	2	1	0	0	1	1	2	0	1	0	2	1	0	0	0	1	1	0	0	1	0	1	1	0	1	0	1	0	0	0	0	2	2	1	0	1	0	0	0	0
OsjDIR2	0	0	0	0	0	0	0	0	0	0	0	0	0	0	0	0	0	0	0	0	0	0	0	0	0	0	0	0	0	0	0	0	0	0	0	0	0	1	0	1	0	0	0	0	0	0	0	0	0
OsjDIR3	0	0	0	0	0	0	0	0	0	0	0	0	0	0	0	0	0	0	0	0	0	0	0	0	0	0	0	0	0	0	0	0	0	0	0	1	0	0	0	0	0	0	0	0	0	0	0	1	0
OsjDIR4	0	0	0	0	0	0	0	0	0	0	0	0	0	0	0	0	0	0	0	0	0	0	0	0	0	0	0	0	0	2	0	0	2	0	0	0	0	0	0	0	0	0	0	0	0	0	0	0	0
OsjDIR5	0	0	0	0	0	0	0	0	0	0	0	0	0	0	0	0	0	0	0	0	0	0	0	0	0	0	0	0	0	1	0	0	6	0	0	2	0	0	0	0	0	0	0	0	0	0	0	0	0
OsjDIR6	0	0	1	0	0	0	0	0	0	0	0	0	0	0	0	0	0	0	0	0	0	0	0	0	0	0	0	0	0	0	0	1	0	0	0	0	0	0	0	1	0	0	0	0	0	0	0	0	0
OsjDIR7	1	0	0	0	0	0	0	0	0	0	0	0	1	3	0	0	0	0	1	1	0	0	0	0	0	0	0	0	0	0	0	0	0	0	0	0	0	0	0	1	0	0	0	0	0	0	0	0	0
OsjDIR8	0	0	0	0	0	0	0	0	1	2	0	0	0	0	1	1	1	0	0	0	0	0	0	0	0	0	0	1	0	0	0	0	0	0	0	0		1	0	1	0	1	1	0	0	0	0	0	0
OsjDIR9	0	0	0	0	0	0	0	0	0	2	0	0	0	0	2	0	2	1	0	1	1	0	0	0	0	1	0	1	1	0	1	2	0	1	1	1	1	0	0	0	0	0	1	0	0	0	0	0	0
OsjDIR10	0	0	0	0	0	0	0	0	0	2	0	0	0	0	0	0	1	0	0	0	0	0	0	0	0	0	0	0	0	0	0	1	0	0	0	0	1	0	0	0	1	1	1	0	0	0	0	0	0
OsjDIR11	0	0	0	0	0	0	0	1	0	0	0	1	1	1	0	0	0	0	0	0	0	0	0	0	0	0	0	0	0	0	0	0	0	0	0	0	0	0	0	0	0	0	0	0	0	0	0	0	0
OsjDIR12	0	0	0	0	0	0	0	0	0	0	0	0	0	0	0	0	0	0	0	0	0	0	0	0	0	0	0	0	0	0	0	0	0	0	0	0	0	0	0	0	0	0	0	0	0	0	0	0	0
OsjDIR13	0	0	0	0	0	0	0	0	0	0	0	0	0	0	0	0	1	0	0	0	0	0	0	0	1	0	0	0	0	0	0	1	0	0	0	0	0	1	0	0	1	0	1	0	0	0	0	0	0
OsjDIR14	0	0	0	0	0	0	1	0	0	0	0	0	0	0	0	0	1	0	0	0	0	1	0	0	0	0	0	1	0	0	0	0	0	0	0	0	0	1	0	0	0	1	0	0	0	0	0	0	0
OsjDIR15	0	0	0	0	0	0	0	1	0	0	0	1	1	0	0	0	0	0	0	0	0	0	0	0	0	0	0	0	0	0	0	0	0	0	0	0	0	0	0	0	1	1	1	0	0	0	0	2	0
OsjDIR16	0	0	0	0	0	0	0	0	0	0	0	0	0	0	0	0	0	0	0	0	0	0	0	0	0	0	0	0	0	6	0	1	6	0	0	1	0	0	0	0	0	0	0	0	0	0	0	0	0
OsjDIR17	0	0	0	0	0	0	0	0	0	1	0	0	1	0	0	0	0	0	0	1	0	0	0	0	0	0	0	0	0	0	1	1	0	1	1	1	0	0	0	1	0	0	0	0	0	0	0	0	0
OsjDIR18	1	0	0	0	0	0	0	0	0	3	0	0	0	0	0	0	1	0	0	2	1	0	0	0	1	1	0	1	1	0	1	3	0	1	1	1	0	1	0	0	0	0	0	0	1	0	0	0	0
OsjDIR19	0	0	0	0	0	0	0	0	0	0	0	0	0	0	0	0	0	0	0	0	0	0	0	0	0	0	0	0	0	0	0	0	0	0	0	0	0	0	0	0	0	0	0	0	0	0	0	0	0
OsjDIR20	0	0	0	0	0	0	0	0	0	0	0	0	0	0	1	0	0	0	0	0	0	0	0	0	0	0	0	0	0	0	0	0	1	0		0	0	0	0	0	0	0	0	0	0	0	0	0	0
OsjDIR21	0	0	0	0	0	0	0	0	0	1	0	0	1	0	0	0	1	0	0	0	0	0	0	0	0	0	1	0	0	0	0	1	0	0	0	0	0	0	0	0	0	0	0	0	0	0	0	0	0
OsjDIR22	0	3	0	3	0	0	0	0	0	1	0	0	1	0	1	0	1	0	0	0	0	0	0	0	0	0	1	0	0	0	0	0	0	0	0	0	0	0	0	1	0	0	0	0	0	0	0	0	0
OsjDIR23	0	0	0	0	0	0	0	0	0	0	1	0	0	0	0	0	0	0	0	0	0	0	0	0	0	0	0	0	0	0	0	0	0	0	0	0	0	0	0	0	0	0	0	0	0	0	0	0	0
OsjDIR24	0	0	0	0	0	0	0	0	0	0	0	0	1	0	0	0	1	0	0	1	0	0	0	0	0	0	1	0	0	0	0	0	0	0	0	0	0	0	0	0	0	0	0	0	0	0	0	0	0
OsjDIR25	0	0	0	0	0	0	2	1	0	0	0	0	0	0	0	0	0	0	0	0	0	0	0	0	0	0	0	0	0	0	0	0	3	0	0	0	0	0	0	0	0	0	0	0	0	0	0	0	0
OsjDIR26	0	1	0	0	0	0	0	0	0	0	1	0	0	0	0	0	0	0	0	0	0	0	1	0	0	0	0	0		0	0	0	0	0	0	0	0	0	0	0	0	0	0	0	0	0	0	1	0
OsjDIR27	0	0	0	0	0	0	0	0	0	0	0	0	0	0	0	0	0	0	0	0	0	0	0	0	0	0	0	0	0	0	0	0	0	0	0	0	0	0	0	0	0	0	0	0	0	0	0	0	0
OsjDIR28	0	0	0	0	0	0	0	0	0	0	1	0	0	0	0	0	0	0	0	0	0	0	0	0	0	0	0	0	0	0	0	0	0	0	0	0	0	0	0	0	0	0	0	0	0	0	0	0	0
OsjDIR29	0	0	0	0	0	0	0	0	0	1	1	0	0	0	0	0	1	1	0	1	0	0	0	0	0	0	0	0	0	0	0	2	0	2	0	0	1	0	0	0	1	1	1	0	0	0	0	0	0
OsjDIR30	0	0	0	0	0	0	0	0	0	0	0	0	0	0	0	0	0	0	0	0	0	0	1	0	0	0	0	0	0	0	0	0	0	0	0	0	0	0	0	0	0	0	0	0	0	0	0	0	0
OsjDIR31	0	0	0	0	0	0	0	0	0	0	0	0	0	0	0	0	0	0	0	0	0	0	0	0	0	0	0	0	0	0	0	0	0	0	0	0	0	1	0	0	1	1	1	0	0	0	0	0	0
OsjDIR32	0	0	0	0	0	0	0	0	0	0	0	0	0	1	0	0	0	0	0	0	0	0	0	0	0	0	0	0	0	0	0	0	0	0	0	0	0	1	0	0	1	1	1	0	0	0	0	0	0
OsjDIR33	1	0	0	1	0	0	0	0	0	0	0	0	0	0	0	0	0	0	0	0	0	0	0	0	1	0	0	0	0	0	0	3	0	0	0	0	0	0	0	0	1	1	1	0	1	0	0	0	1
OsjDIR34	0	0	0	0	0	0	0	0	0	0	0	0	0	0	1	0	0	0	0	0	0	0	0	0	0	0	0	0	0	0	0	2	0	0	0	0	0	0	0	0	0	0	0	0	0	0	0	0	0
OsjDIR35	0	1	0	0	0	0	0	0	0	1	1	0	0	1	1	0	0	0	0	0	0	0	1	1	1	1	0	1	1	0	1	0	0	1	1	1	0	0	0	1	0	0	0	1	1	1	1	1	1
OsjDIR36	0	0	0	0	0	0	0	0	0	2	0	0	0	0	0	1	3	2	0	2	2	1	0	0	1	2	0	0	2	0	2	0	0	0	2	2	0	1	0	0	0	0	0	0	0	1	1	0	1
OsjDIR37	0	0	0	0	0	0	0	0	0	0	0	0	0	0	1	0	0	0	0	0	0	0	0	0	0	0	0	0	0	4			1	0	0	0	0	0	0	0	0	0	0	0	0	0	0	0	0
OsjDIR38	1	0	0	0	0	0	0	0	0	4	1	0	1	0	0	0	1	1	0	0	1	0	0	0	0	1	0	1	1	0	1	0	0	1	1	1	0	0	0	0	0	1	1	0	0	0	0	0	0
OsjDIR39	0	0	0	0	0	0	0	0	0	0	1	0	0	0	0	0	0	0	0	0	0	0	0	0	0	0	0	0	0	0	0	2	0	0	0	0	0	0	0	1	0	0	0	0	1	0	0	1	0
OsjDIR40	0	0	0	0	1	0	1	0	0	0	0	0	0	2	0	0	0	0	0	0	0	0	2	0	0	0	0	0	0	0	0	0	0	0	0	0	0	0	1	0	0	0	0	0	1	0	0	0	0
OsjDIR41	0	0	0	0	1	0	1	0	0	1	0	0	0	0	0	0	0	0	0	0	0	0	1	0	0	0	0	0	0	0	0	0	0	0	0	0	0	0	0	1	1	1	2	0	1	0	0	0	0
OsjDIR42	0	0	0	1	0	0	0	0	0	1	0	0	0	0	0	0	0	0	0	0	0	0	0	0	0	0	0	0	0	0	0	0	0	0	0	0	0	1	0	0	0	0	0	0	0	0	0	0	0
OsjDIR43	0	0	0	1	0	0	0	0	0	2	1	1	1	1	3	0	2	0	0	0	1	0	0	0	0	1	0	0	0	0	0	2	0	0	0	1	1	0	0	0	0	0	0	0	0	0	0	0	0
OsjDIR44	0	0	0	1	0	0	0	0	0	1	1	0	0	0	0	0	0	0	0	0	0	0	1	0	1	0	0	0	0	0	0	0	0	0	0	0	0	0	0	0	0	0	0	1	0	0	0	0	0
OsjDIR45	0	0	0	0	0	0	0	0	0	3	0	0	0	1	0	0	1	1	0	1	0	0	0	0	0	0	0	0	0	0	0	0	0	1	0	1	1	0	0	0	0	0	0	0	0	0	0	0	0
OsjDIR46	0	0	0	0	0	0	0	0	0	1	0	0	0	0	0	0	0	0	0	0	0	0	0	0	0	0	0	0	0	0	0	0	0	0	0	0	0	0	0	0	0	0	0	0	0	0	0	0	0
OsjDIR47	0	0	0	0	0	0	0	0	0	0	0	0	0	0	0	0	0	0	0	0	0	0	0	0	0	0	0	0	0	0	0	0	0	0	0	0	0	0	0	0	0	0	0	0	0	0	0	0	0
OsjDIR48	0	0	0	0	0	0	0	0	0	0	1	0	0	0	0	0	0	0	0	0	0	0	0	0	0	0	0	1	0	0	0	1	0	0	0	0	0	0	0	0	0	1	0	0	0	0	0	0	0
OsjDIR49	1	0	0	0	0	0	0	0	0	2	0	0	0	2	0	0	2	2	0	2	1	0	0	0	0	1	0	2	0	0	2	2	0	1	2	1	0	0	1	0	2	1	2	0	0	0	0	0	0
OsjDIR50	0	0	0	0	0	0	0	0	0	1	0	0	0	1	0	0	0	0	0	0	0	0	1	0	0	0	0	0	0	0	0	1	0	0	0	0	0	0	0	1	2	1	2	0	0	0	0	0	0
OsjDIR51	0	0	0	0	0	0	0	0	0	0	0	0	0	0	0	0	0	0	0	0	0	0	0	0	0	0	0	0	0	0	0	0	0	0	0	0	0	0	0	0	0	0	0	0	0	0	0	0	0
OsjDIR52	0	0	0	0	0	0	0	0	0	0	0	0	0	1	0	0	0	0	0	0	0	0	1	1	2	0	0	0	0	0	0	0	0	0	0	0	0	0	0	0	1	0	0	1	2	1	1	1	1
OsjDIR53	0	0	0	0	0	0	0	0	0	0	1	0	0	0	0	0	0	0	0	0	0	0	0	0	0	0	0	0	0	0	0	0	0	0	0	0	0	2	0	1	0	1	0	0	0	0	0	0	0
OsjDIR54	0	0	0	0	0	1	0	0	0	0	0	0	0	0	0	0	0	0	0	0	0	0	0	0	0	0	0	0	0	0	0	0	0	0	0	0	0	0	0	0	0	0	0	0	0	0	0	0	0
OsjDIR55	0	0	0	0	0	0	0	0	0	0	0	0	0	0	0	0	0	0	0	0	0	0	0	0	0	0	0	0	0	0	0	0	0	0	0	0	0	0	0	0	0	0	0	0	0	0	0	0	0
[truncated: 39 more columns]

## Sheet: Sheet5
	name	secondary cell wall	light	abiotic stress	biotic stress	hormones	development
LOC_Os01g06250.1	OsDIR1	0	0	12	15	2	5
LOC_Os01g24960.1	OsDIR2	0	0	0	2	0	1
LOC_Os01g25030.1	OsDIR3	0	0	0	8	0	2
LOC_Os01g26340.1	OsDIR4	0	0	0	5	0	0
LOC_Os01g62030.1	OsDIR5	0	0	0	10	0	11
LOC_Os01g65700.1	OsDIR6	1	0	0	2	1	2
LOC_Os01g65710.1	OsDIR7	1	0	6	1	5	8
LOC_Os03g05030.1	OsDIR8	0	1	5	5	0	3
LOC_Os03g17220.1	OsDIR9	0	0	9	11	1	5
LOC_Os03g28190.1	OsDIR10	0	0	3	5	0	4
LOC_Os03g59440.1	OsDIR11	0	1	3	0	5	7
LOC_Os04g57130.1	OsDIR12	0	0	0	1	4	2
LOC_Os07g01600.1	OsDIR13	0	0	2	4	3	1
LOC_Os07g01620.1	OsDIR14	0	1	2	3	4	2
LOC_Os07g01660.1	OsDIR15	0	1	2	5	2	0
LOC_Os07g01680.1	OsDIR16	0	0	0	14	0	16
LOC_Os07g42520.1	OsDIR17	0	0	3	6	5	1
LOC_Os07g42570.1	OsDIR18	1	0	8	13	2	5
LOC_Os07g44250.1	OsDIR19	0	0	0	1	2	0
LOC_Os07g44260.1	OsDIR20	0	0	1	1	2	0
LOC_Os07g44280.1	OsDIR21	0	0	3	2	2	4
LOC_Os07g44370.1	OsDIR22	3	3	4	2	2	3
LOC_Os07g44380.1	OsDIR23	0	0	1	3	1	0
LOC_Os07g44450.1	OsDIR24	0	0	3	1	1	3
LOC_Os07g44930.1	OsDIR25	0	3	0	3	2	13
LOC_Os08g26110.1	OsDIR26	1	0	2	6	0	4
LOC_Os08g26180.1	OsDIR27	0	0	0	4	2	1
LOC_Os08g26560.1	OsDIR28	0	0	1	1	0	1
LOC_Os08g28790.1	OsDIR29	0	0	5	8	2	4
LOC_Os10g18760.1	OsDIR30	0	0	1	2	0	0
LOC_Os10g18820.1	OsDIR31	0	0	0	4	1	0
LOC_Os10g18870.1	OsDIR32	0	0	1	4	0	2
LOC_Os10g25870.1	OsDIR33	1	1	1	12	0	0
LOC_Os10g25900.1	OsDIR34	0	0	1	2	1	6
LOC_Os11g07670.1	OsDIR35	1	0	7	19	2	3
LOC_Os11g07680.1	OsDIR36	0	0	14	14	4	5
LOC_Os11g07690.1	OsDIR37	0	0	1	5	0	4
LOC_Os11g07710.1	OsDIR38	1	0	9	9	1	6
LOC_Os11g07740.1	OsDIR39	0	0	1	8	1	7
LOC_Os11g07770.1	OsDIR40	0	2	4	4	8	3
LOC_Os11g07830.1	OsDIR41	0	2	2	7	3	2
LOC_Os11g10790.1	OsDIR42	0	1	1	1	6	2
LOC_Os11g10800.1	OsDIR43	0	1	12	5	7	4
LOC_Os11g10850.1	OsDIR44	0	1	4	3	0	2
LOC_Os11g10870.1	OsDIR45	0	0	7	4	2	6
LOC_Os11g27620	OsDIR46	0	0	1	0	1	2
LOC_Os11g40180.1	OsDIR47	0	0	0	0	0	4
LOC_Os11g42500.1	OsDIR48	0	0	1	3	1	3
LOC_Os11g42550.1	OsDIR49	1	0	11	17	3	8
LOC_Os12g07580	OsDIR50	0	0	3	8	1	8
LOC_Os12g09700.1	OsDIR51	0	0	0	1	1	3
LOC_Os12g09720	OsDIR52	0	0	5	13	5	5
LOC_Os12g12600	OsDIR53	0	0	1	4	0	1
LOC_Os12g14440.1	OsDIR54	0	1	0	0	2	1
LOC_Os12g26380.1	OsDIR55	0	0	0	1	0	1
