# Supplementary material for: Genome-Wide Identification and Expression Pattern Analysis of Dirigent Members in the Genus Oryza
Source: Int J Mol Sci. 2023 Apr 13;24(8):7189. doi: 10.3390/ijms24087189 (PMC10138954; doi:10.3390/ijms24087189)
Supplement: Supplementary file 1 [file ijms-24-07189-s001.zip › Supplemental Table S5. The expression patterns of OsjDIR genes in different tissues.xls]

## Sheet: Supplemental Table S5
Supplemental Table S5. The expression patterns of OsjDIR genes in different tissues.
Gene name	Root	Flag leaf	Stem	Flower
OsjDIR1	2.01197	0.0473057	0	0.0931094
OsjDIR2	2.61667	0	0	0
OsjDIR3	0	0	0	0
OsjDIR4	3.55663	0	0	0
OsjDIR5	3.68182	2.45943	2.23266	1.61667
OsjDIR6	5.27798	2.07039	5.42738	2.77259
OsjDIR7	3.22754	3.45943	4.26303	2.62449
OsjDIR8	2.59296	1.69302	1.69302	4.16993
OsjDIR9	2.3599	0.180572	0.263034	2.79355
OsjDIR10	3.53605	0.341037	2.1592	1.18057
OsjDIR11	5.32073	1.22239	1.02385	4.55868
OsjDIR12	3.75489	0.263034	3.34577	1.37851
OsjDIR13	2.88753	0.0473057	0.584963	4.58896
OsjDIR14	1.97575	1.3599	0.647698	1.51937
OsjDIR15	5.49185	4.18057	4.50674	4.01792
OsjDIR16	0.450661	0	0.0473057	0.180572
OsjDIR17	4.52774	1.1592	2.53605	4.49399
OsjDIR18	0.647698	0	0	0.0931094
OsjDIR19	2.01197	0	0.0473057	0.0931094
OsjDIR20	1	0	0	0.341037
OsjDIR21	2.54432	0.137504	0.0931094	0.302563
OsjDIR22	1.63227	0	0	0.180572
OsjDIR23	0	0	0.0473057	0.137504
OsjDIR24	1.39689	0	0	0
OsjDIR25	1.24286	0.0473057	0.302563	0.647698
OsjDIR26	0	0	0	0
OsjDIR27	0	0	0	0
OsjDIR28	0	0	0	0
OsjDIR29	2.53605	1.04731	3.9573	0.519374
OsjDIR30	5.89401	0	0	0.0473057
OsjDIR31	6.26366	0	0.0931094	0.180572
OsjDIR32	5.74057	0	0	0
OsjDIR33	3.98185	0.0931094	1.02385	0.0931094
OsjDIR34	3.8312	0	0	0.0473057
OsjDIR35	4.63614	2.34104	3.3552	3.12653
OsjDIR36	2.66297	0.180572	0.616671	1
OsjDIR37	6.19311	0.0931094	0.263034	0.415037
OsjDIR38	1.04731	1.6009	0.0473057	1.87447
OsjDIR39	0.0473057	0	0	0.137504
OsjDIR40	1.09311	0.0931094	0	0.450661
OsjDIR41	3.8646	0.485427	1.848	2.20163
OsjDIR42	0	0	0	0
OsjDIR43	3	0	0	4.21723
OsjDIR44	0.222392	3.7261	2.3599	0.180572
OsjDIR45	1.6009	1.20163	2.67807	3.39232
OsjDIR46	0	0	0	0
OsjDIR47	1.07039	0	0	0
OsjDIR48	1.30256	0.302563	1.04731	0.378512
OsjDIR49	1.80735	0	0.765535	3.08179
OsjDIR50	5.20033	4.26554	4.9386	3.14296
OsjDIR51	0.678072	0.137504	0.341037	0.415037
OsjDIR52	0.0931094	1.43296	0	0
OsjDIR53	0	0	0	0
OsjDIR54	1.02385	0.180572	0.222392	0
OsjDIR55	5.68743	0	0	0.0931094
