# Supplementary material for: Genome-Wide Identification and Expression Pattern Analysis of Dirigent Members in the Genus Oryza
Source: Int J Mol Sci. 2023 Apr 13;24(8):7189. doi: 10.3390/ijms24087189 (PMC10138954; doi:10.3390/ijms24087189)
Supplement: Supplementary file 1 [file ijms-24-07189-s001.zip › Supplemental Table S6. The expression patterns of OsjDIR genes.xlsx]

## Sheet: mineral deficiency
Supplemental Table S6. The expression patterns of OsjDIR genes
Gene Name	Fe-	Zn-	Cu-	Mn-
OsjDIR1	0.567219	0.850829	1.06446	0.537753
OsjDIR3	0.252252	9.89189	4.66667	3.35135
OsjDIR5	1.37652	1.00135	0.925776	0.982456
OsjDIR6	1.09028	1.0625	0.958333	2.70139
OsjDIR7	1.15556	0.822222	0.6	1.04444
OsjDIR8	0.520202	0.762626	0.969697	0.494949
OsjDIR9	0.643777	0.967096	0.809728	0.563662
OsjDIR10	0.558952	0.719068	0.835517	0.50655
OsjDIR11	0.844444	0.802525	0.943939	0.875253
OsjDIR12	0.344033	0.893004	0.945679	0.679835
OsjDIR13	0.0133001	0.621779	1.17207	0.778055
OsjDIR14	0.508772	0.961404	1.05965	0.705263
OsjDIR15	0.984476	0.897544	0.925205	0.949478
OsjDIR16	0.944444	0.277778	0.166667	0.166667
OsjDIR17	1.028	1.03325	1.02275	1.04987
OsjDIR18	0.888889	0.444444	0	0.444444
OsjDIR19	0.280193	0.701173	0.934438	0.697032
OsjDIR20	0.0952381	1.04082	0.863946	0.605442
OsjDIR21	0.464444	0.912593	0.955556	0.65037
OsjDIR22	0.0936266	0.921602	1.09419	0.622673
OsjDIR23	0.47619	0.666667	0.190476	0.0952381
OsjDIR24	0.446026	0.90866	1.00119	0.543298
OsjDIR25	0.54902	0.526611	0.711485	0.689076
OsjDIR29	0.113912	0.944911	1.21942	0.754435
OsjDIR30	0.335606	0.809998	0.884111	0.711764
OsjDIR31	0.00673968	0.849761	0.857624	0.62679
OsjDIR32	0.0127745	0.888623	0.914172	0.445509
OsjDIR33	0.642387	0.952959	0.806272	0.795144
OsjDIR34	0.436715	0.98744	1.10145	0.815459
OsjDIR35	0.745382	0.969478	0.950201	0.920482
OsjDIR36	0.977401	0.920904	1.06215	0.830508
OsjDIR37	0.916667	1.13095	1.09014	1.78912
OsjDIR38	2.53333	1.6	0.4	1.06667
OsjDIR39	0.285714	1.80952	1.52381	1.04762
OsjDIR40	0.489853	1.05342	0.990903	0.739445
OsjDIR41	0.995032	1.02583	0.956284	0.933929
OsjDIR45	0.439716	1.05674	1.31915	0.950355
OsjDIR47	0.938272	0.592593	1.06173	4.32099
OsjDIR48	0.17284	1.90123	2.44444	0.962963
OsjDIR49	0.216216	2.06607	2.34234	1.26727
OsjDIR50	0.863558	0.856649	0.720207	1.19516
OsjDIR51	0.755556	1.02222	0.933333	0.355556
OsjDIR52	1.02667	1.60667	0.783333	1.04333
OsjDIR53	1.63636	2.18182	1.13131	1.45455
OsjDIR54	0.666667	1.33333	4	0
OsjDIR55	0	0.990991	0.486486	0.531532

## Sheet: abiotic
Supplemental Table S6. The expression patterns of OsjDIR genes
Gene Name	Cold 1h	Cold 3h	Cold 6h	Cold 12h	Cold 24h	Flood 1h	Flood 3h	Flood 6h	Flood 12h	Flood 24h	Flood 72h	Osmotic 1h	Osmotic 3h	Osmotic 6h	Osmotic 12h
OsjDIR1	0	0	0	0	0	0	0	0	0	0	0	0	0	0	0
OsjDIR2	0	0	0	0	0	0	0	0	0	0	0	0	0	0	0
OsjDIR3	0	0	0	0	0	0	0	0	0	0	0	0	0	0	0
OsjDIR4	0	0	0	0	0	0	0	0	0	0	0	0	0	0	0
OsjDIR5	1.63224	1.15954	1.01348	0.258253	1.38406	0.516506	0.399111	1.69753	1.91119	1.63064	1.93491	0.462638	1.44714	1.15411	2.03696
OsjDIR6	0.852669	2.67579	0.121365	0.376308	0.524846	2.09064	0.778413	1.19492	1.9725	1.78737	1.19271	2.86505	2.80119	2.13841	2.37026
OsjDIR7	1.58942	0.977697	0	1.76063	1.21451	2.62234	4.15244	3.0301	3.13709	6.38744	9.5094	5.92138	4.88015	8.98673	11.0254
OsjDIR8	1.68406	2.23263	1.15152	3.83049	1.59387	0.932353	0	0	0	0.146108	0	0.419242	1.2066	1.08076	0.419242
OsjDIR9	2.67539	0.292846	2.41233	0.80135	1.39581	1.65911	0.27534	0	0.853732	0.672367	1.19757	0.671561	1.21793	1.19757	1.6027
OsjDIR10	0	0	0.508137	0	0.27534	0	0	0.508137	0	0.338758	0.80135	0.39622	0	0	0
OsjDIR11	0	0	0	0	0	0	0	0	0	0	0	0	0	0	0
OsjDIR12	1.96304	0.634102	1.73876	0.970605	3.08131	0	0	0	0	0	0	0.970605	0	1.5	7.19881
OsjDIR13	1.37077	0.916476	0.958988	0.35726	0.705047	0.183253	0.735764	0.671702	0.936349	0.846082	0.5916	0.900879	0.614029	0.324749	0.262379
OsjDIR14	0.358689	1.43296	0.243217	0.453036	1.16879	0.0943475	0.243217	0	0.494457	0.62088	0	0.274589	0.839022	0.453036	0
OsjDIR15	0.860659	0.88186	0.463495	0.512796	0.69883	0.684039	0.582988	0.68902	0.701125	0.951464	0.841381	0.822706	0.474097	0.525477	0.601257
OsjDIR16	0	0	0	0	0	0	0	0	0	0	0	0	0	0	0
OsjDIR17	1.19339	0.900288	0.763459	0.920023	0.606247	1.04498	1.103	1.1822	0.952877	1.42214	1.30888	1.30033	1.01108	0.95417	0.894443
OsjDIR18	0	0	0	0	0	0	0	0	0	0	0	0	0	0	0
OsjDIR19	0.711257	0.623358	0.252212	0.349945	0.620655	0.904745	0.522389	0.452415	0.467006	1.15856	1.2033	0.865484	0.323888	0.111985	0.1454
OsjDIR20	0	0	0	0	0	0	0	0	0	0.343596	1.32862	0.741661	0	0	0
OsjDIR21	1.06182	0.495142	0.270952	0.404922	0.593935	0.574418	0.378852	0.327747	0.574418	1.12467	0.864887	0.571091	0.093098	0.255709	0
OsjDIR22	0.741661	1	0	0	0.951152	0	0	0	0	0.179618	0.741661	0.269426	0	0.515393	0
OsjDIR23	0	0	0	0	0	0	0	0	0	0	0	0	0	0	0
OsjDIR24	0	0	0	0	0	0	0	0	0	0	0	0	0	0	0
OsjDIR25	0	0	0	0	0	0	0	0	0	0	0	0	0	0	0
OsjDIR26	0	0	0	0	0	0	0	0	0	0	0	0	0	0	0
OsjDIR27	0	0	0	0	0	0	0	0	0	0	0	0	0	0	0
OsjDIR28	0	0	0	0	0	0	0	0	0	0	0	0	0	0	0
OsjDIR29	1.02177	1.06639	1.1946	0.913524	0.667969	0.221072	0.179967	0	0.131782	0.497266	0	0.572329	1.26392	1.22199	1.0907
OsjDIR30	0	0	0	0	0	0	0	0	0	0	0	0	0	0	0
OsjDIR31	2.09574	0	0	0	0	0	0.833001	1.82596	1.16472	4.15054	6.8633	0	0	0	0
OsjDIR32	0	0	0	0	0	0	0	0	0	0	0	0	0	0	0
OsjDIR33	0	0	0	0	0	0	0	0	0	0	0	0	0	0	0
OsjDIR34	0.764612	1.84549	0	0	0	0	0.764612	0	0.764612	0.776214	0	0.399708	0	0	0
OsjDIR35	0.666277	1.0928	0.248213	0.492498	0.401351	0.490733	0.433804	0.40258	0.650793	0.938616	0.589117	0.736814	0.449196	0.406232	0.424921
OsjDIR36	1.29159	0.307691	0.352005	0.352005	0.655674	0.859336	0.303669	0.251998	0.500164	0.528148	0	0.503995	0	0.136548	0.196495
OsjDIR37	0.877444	1.82984	0.72814	0	0	0.72814	0.934396	4.04399	3.9484	3.86394	0	4.90803	2.81956	1.89455	2.62269
OsjDIR38	0	0	0.703851	0	0.644561	0.813602	0.515402	0.444629	0.515402	0.521209	0.864615	0.813602	0.703851	1.14848	0.368972
OsjDIR39	0	0	0	0	0	0	0	0	0	0	0	0	0	0	0
OsjDIR40	0	0	0	0	0	0	0	0	0	0	0	0	0	0	0
OsjDIR41	0.910287	0.384012	0.428937	0.0348679	0.38951	0.596035	0.751473	0.219076	0.730231	1.00483	1.01064	0.838693	0.81582	0.535312	0.383147
OsjDIR42	0	0	0	0	0	0	0	0	0	0	0	0	0	0	0
OsjDIR43	1.8475	1.24427	2.71328	2.20093	0.393988	1.48206	1.48206	2.03697	2.9289	2.57496	1.57754	2.99802	1.72071	0.695042	1.06554
OsjDIR44	0.365925	0.629375	0.342475	0.202464	0.509403	0.0766351	0	0.0982816	0.230304	0.274951	0.137285	0.599998	0.439332	0.10651	0.154993
OsjDIR45	0.909625	0.921855	0.907945	0.645644	0.75549	0.558661	0.510764	0.311568	0.464341	0.93042	0.678053	0.746614	0.433175	0.356566	0.210513
OsjDIR46	0	0	0	0	0	0	0	0	0	0	0	0	0	0	0
OsjDIR47	0	0	0	0	0	0	0	0	0	0	0	0	0	0	0
OsjDIR48	1.21808	1.04129	1.0543	0.779459	1.07389	0.201207	0.590967	0.454293	0.789223	0.805197	0.41931	1.04675	0.938379	0.665816	0.281136
OsjDIR49	0.999208	1.22659	0.985182	0.827688	0.940728	0.311676	0.467807	0.353813	0.455674	0.885607	0.560829	1.08172	0.953876	0.785731	0.319505
OsjDIR50	0.801229	0.986568	0.501663	0.350861	0.452451	0.639797	0.371002	0.458571	0.534166	0.646153	0.42317	0.979922	0.741106	0.780102	0.918476
OsjDIR51	0	0	0	0	0	0	0	0	0	0	0	0	0	0	0
OsjDIR52	0.578226	0.627462	0.368767	0.319953	0.706141	0.150894	0	0	0	0.0411196	0.138183	0.0616793	0.212573	0	0
OsjDIR53	0	0	0	0	0	0	0	0	0	0	0	0	0	0	0
OsjDIR54	0.945378	0.839788	0.972072	0.973029	0.956897	0.869003	0.852222	0.739041	0.495884	0.451578	0.156895	0.955547	0.998684	0.969886	1.00597
OsjDIR55	0	0	0	0	0	0	0	0	0	0	0	0	0	0	0

## Sheet: biotic
Supplemental Table S6. The expression patterns of OsjDIR genes
Gene Name	Jingang-sheath blight	Yanhui-sheath blight	Xoo PXO83	Xoo PXO142	Xoo ICMP3125
OsjDIR1	0	0	0	0	0
OsjDIR2	0	0	0	0	0
OsjDIR3	0	0	0	0	0
OsjDIR4	1.44385	0.936902	0	0	0
OsjDIR5	1.52383	1.36742	0.904849	1.01163	0.971372
OsjDIR6	1.0241	1.94259	0.997555	0.914039	0.831156
OsjDIR7	0.421951	0.61173	0.882877	0.993038	0.879401
OsjDIR8	0.746961	0.92761	1.02016	0.805661	0.745525
OsjDIR9	0.446396	0.774352	1.57244	1.37509	1.37509
OsjDIR10	0	0	0	1	0
OsjDIR11	1.14488	0.589429	0	0	0
OsjDIR12	1.76563	0.836247	0.403204	0.883291	0.714771
OsjDIR13	1.06392	0.981371	1.64124	0.834426	0.582787
OsjDIR14	1.15476	1.07845	1.56207	0.877289	0.246303
OsjDIR15	0	1	0.964371	0.977956	1.00398
OsjDIR16	1.08116	0.952198	0	0	0
OsjDIR17	0	0	0.961692	1.04338	1.04096
OsjDIR18	1.78301	0.801505	0	0	0
OsjDIR19	0	0	3.53029	4.66567	4.93131
OsjDIR20	0.726548	0.510766	0	0	0
OsjDIR21	0	0	1.21194	1.94501	2.67238
OsjDIR22	0	0	1	0	3.53029
OsjDIR23	0	0	0	0	0
OsjDIR24	0	2.08201	0	0	0
OsjDIR25	0	0	0.645028	1.61802	0.717239
OsjDIR26	0	0	0	0	0
OsjDIR27	0	0	0	0	0
OsjDIR28	1.43728	0.816804	0	0	0
OsjDIR29	0	0	0.68899	0.902387	0.664335
OsjDIR30	0	0	0	0	0
OsjDIR31	0	0	0	0	0
OsjDIR32	1.43902	0	0	0	0
OsjDIR33	0	0	0.541015	0.799643	1.67706
OsjDIR34	1.15942	1.02607	0	0	0
OsjDIR35	1.79788	0.65647	0.950761	0.941459	0.936601
OsjDIR36	10.2156	0	0.574112	0.664429	0.792384
OsjDIR37	0	0	2.02249	1.54543	4.04497
OsjDIR38	0	0	0.988492	0.724147	1.03606
OsjDIR39	0	0	0	0	0
OsjDIR40	1.33098	1.16892	0	0	0
OsjDIR41	0	0	0.7939	0.684112	0.338733
OsjDIR42	0.343596	0	0	0	0
OsjDIR43	0.563438	0.687466	0.812563	1.06246	0.638927
OsjDIR44	1.36338	0.991546	0	0	0
OsjDIR45	2.82089	4.55293	1.02013	1.01567	1.02404
OsjDIR46	0	0	0	0	0
OsjDIR47	1.47808	0.818652	0	0	0
OsjDIR48	2.2502	0.845847	1.26899	0.828775	0.218918
OsjDIR49	0.716087	1.07307	1.91293	1.91293	1.91293
OsjDIR50	1.04508	1.13374	0.98736	1.01752	1.05858
OsjDIR51	0.434375	0.474471	1.11837	1.213	0.946235
OsjDIR52	2.22908	0	0.833668	0.918184	0.538447
OsjDIR53	0	0	0	0	0
OsjDIR54	0	0	0.881846	1.31724	1.03298
OsjDIR55	0	0	0	0	0

## Sheet: low P
Supplemental Table S6 The expression patterns of OsjDIR genes
Gene Name	P-0 day	P-1 days	P-5 days	P-10 days	P-10days-R-1day
OsjDIR1	1	0.840862	1.70904	1.01271	0.927247
OsjDIR2	0	0	0	0	0
OsjDIR3	1	0.771196	0.628776	1.04942	0.920755
OsjDIR4	0	0	0	0	0
OsjDIR5	1	0.548884	0.956476	0.667873	0.846261
OsjDIR6	1	1.31495	1.72298	0.420431	0.922516
OsjDIR7	0	0	0.765535	1.20163	0
OsjDIR8	1	1.17105	1.56635	2.05136	1.20516
OsjDIR9	1	1.09978	1.19112	0.902232	0.96483
OsjDIR10	1	1.06098	1.36285	0.755884	1.31154
OsjDIR11	1	0.993843	0.898949	0.997162	1.06773
OsjDIR12	1	0.880939	1.1717	1.62772	1.08523
OsjDIR13	1	1.37851	3.10348	0	1.69839
OsjDIR14	1	1.13154	1.69894	1.59015	1.09911
OsjDIR15	1	1.06722	1.01281	1.08902	1.00991
OsjDIR16	0	0	0	1.96347	0
OsjDIR17	1	1.05546	1.05096	1.10776	1.0119
OsjDIR18	0	0	0	0	0
OsjDIR19	1	1.17911	1.2672	1.63557	1.07605
OsjDIR20	1	0.605285	1.0593	0.890504	0.983016
OsjDIR21	1	1.07439	1.09114	1.10665	1.0192
OsjDIR22	1	1.26498	1.0086	3.02495	1.28815
OsjDIR23	0	0.765535	0.584963	0	1.43296
OsjDIR24	1	1.01936	1.18522	1.11367	0.924542
OsjDIR25	1	0.486806	0.263034	0.897438	3.36254
OsjDIR26	0	0	0	0	0
OsjDIR27	0	0	0	0	0
OsjDIR28	0	0	0	0	0
OsjDIR29	0	0.584963	1.926	2.20163	2.06004
OsjDIR30	1	0.926029	1.01329	1.09011	0.992
OsjDIR31	0	0.899597	1.34162	0.936386	0.886285
OsjDIR32	0	2.54024	2.97706	1.49564	0.919822
OsjDIR33	1	1	1.13883	1.12838	0.933731
OsjDIR34	1	1.05781	1.36822	1.19782	1.1996
OsjDIR35	1	1.03113	1.05786	1.10776	0.966862
OsjDIR36	1	1.11093	0.955696	1.07312	1.02027
OsjDIR37	1	1.30867	1.16777	0	1
OsjDIR38	0	0	0	0.925999	0
OsjDIR39	0	0	0	0.925999	0
OsjDIR40	1	0.918892	0.974439	1.08466	1.10456
OsjDIR41	1	0.99657	1.08083	1.07299	0.981308
OsjDIR42	0	0	0	0	0
OsjDIR43	0	0	0	0	0
OsjDIR44	0	0	0	0	0
OsjDIR45	1	1.04704	1.93551	0.686031	0.818566
OsjDIR46	0	0	0	0	0
OsjDIR47	0	0	0	0	0
OsjDIR48	1	0.806109	1.01978	1.05398	0.892303
OsjDIR49	1	1.05838	1.17187	1.38561	1.23672
OsjDIR50	1	1.25107	1.33418	2.20676	0.937601
OsjDIR51	1	0	0	0	0
OsjDIR52	0	0	0	0	0
OsjDIR53	1	1.01271	0.705939	0.731087	1.96144
OsjDIR54	0	0	0	0	0
OsjDIR55	0	0	0	0	0

## Sheet: low N
Supplemental Table S6. The expression patterns of OsjDIR genes
Gene Name	LN/HN
OsjDIR1	0.68485
OsjDIR2	0
OsjDIR3	0.501585
OsjDIR4	0
OsjDIR5	1.08055
OsjDIR6	0.412233
OsjDIR7	1.70276
OsjDIR8	0.522566
OsjDIR9	0.773572
OsjDIR10	0.554871
OsjDIR11	0.893194
OsjDIR12	0.748694
OsjDIR13	0.337008
OsjDIR14	0.643922
OsjDIR15	0.919086
OsjDIR16	0
OsjDIR17	0.815751
OsjDIR18	0
OsjDIR19	0.715943
OsjDIR20	0.662546
OsjDIR21	0.696002
OsjDIR22	0.601734
OsjDIR23	1.04467
OsjDIR24	0.68648
OsjDIR25	0.850091
OsjDIR26	0
OsjDIR27	0
OsjDIR28	0
OsjDIR29	0.38215
OsjDIR30	0.648875
OsjDIR31	0.449748
OsjDIR32	0.569536
OsjDIR33	0.699258
OsjDIR34	0.433652
OsjDIR35	0.86887
OsjDIR36	0.666633
OsjDIR37	0.407962
OsjDIR38	0
OsjDIR39	0
OsjDIR40	1.74353
OsjDIR41	0.919708
OsjDIR42	0
OsjDIR43	0
OsjDIR44	0
OsjDIR45	0.983994
OsjDIR46
OsjDIR47	0.3
OsjDIR48	0.582905
OsjDIR49	0.39585
OsjDIR50	0.773276
OsjDIR51	0
OsjDIR52	0
OsjDIR53	0.764011
OsjDIR54	0
OsjDIR55	0
