# Supplementary material for: Genome-Wide Identification and Expression Pattern Analysis of Dirigent Members in the Genus Oryza
Source: Int J Mol Sci. 2023 Apr 13;24(8):7189. doi: 10.3390/ijms24087189 (PMC10138954; doi:10.3390/ijms24087189)
Supplement: Supplementary file 1 [file ijms-24-07189-s001.zip › Supplemental Table S7. Solutions.xls]

## Sheet: Supplemental Table S7
Supplementary Table S7. The modified Kimura B nutrient solution contained the following nutrients.
macronutrients	concentration (mM)	micronutrients	concentration (μM)
KNO3	5	MnCl2·4H2O	9.14
(NH4)2SO4	0.25	H3BO3	46.2
MgSO4·7H2O	0.54	(NH4)6Mo7O24·4H2O	0.08
CaCl2·2H2O	0.36	ZnSO4·7H2O	0.76
K2SO4	0.1	CuSO4·5H2O	0.32
KH2PO4	0.18	Fe(II)-EDTA	40
Na2SiO3·9H2O	1.6
The pH is adjusted to 5.5–5.8
