# Supplementary material for: Genome-Wide Identification and Expression Pattern Analysis of Dirigent Members in the Genus Oryza
Source: Int J Mol Sci. 2023 Apr 13;24(8):7189. doi: 10.3390/ijms24087189 (PMC10138954; doi:10.3390/ijms24087189)
Supplement: Supplementary file 1 [file ijms-24-07189-s001.zip › Supplemental Table S8. Primers used for qRT-PCR.xls]

## Sheet: Supplemental Table S8
Supplementary Table S8. Primers used for qRT-PCR.
Primer name	Primer sequence
OsjDIR3qrt-F	CCAGCCTCAAGGATTTGGTA
OsjDIR3qrt-R	GTGGAATCGTACCCATCACC
OsjDIR11qrt-F	TCCTCCTCCTCATCCACATC
OsjDIR11qrt-R	CGGATTATCAGGCTTGGGTA
OsjDIR12qrt-F	TTCGTCTTCTCCGACTACGG
OsjDIR12qrt-R	TCAATGGTCGAGGGTGAAGT
OsjDIR13qrt-F	CACCAGTGGCCAGTACTCCT
OsjDIR13qrt-R	GAGGAGGTCGTCCATCACC
OsjDIR15qrt-F	ACACGCACCTCCACTTCTTC
OsjDIR15qrt-R	AGGTTCACGCACATCATCAG
OsjDIR21qrt-F	CTACAGCAACAGCACCTCCA
OsjDIR21qrt-R	GAGTTGAACACGACGGTGAA
OsjDIR22qrt-F	CGACAAGAAGGACGACTTCA
OsjDIR22qrt-R	CATCTGCACCCGGAAGTATT
OsjDIR24qrt-F	CTACTTCTTCGGCGAGATGG
OsjDIR24qrt-R	GGAGAGGTCCCTCGTCTTCT
OsjDIR25qrt-F	TGACGAGTTATATGCACCGACG
OsjDIR25qrt-R	CGCGCAAAACACGATTATGTG
OsjDIR29qrt-F	AGGGCACGTACATGCTCA
OsjDIR29qrt-R	TTGCTCCCGTTGTAGGGG
OsjDIR30qrt-F	CAGAAAGTTATCCAGTCAAC
OsjDIR30qrt-R	AGTGTCCAGGACTTCCCA
OsjDIR31qrt-F	ACAACATCTTCCCGATCCAG
OsjDIR31qrt-R	TTGACGAAGGGGATGTTCTT
OsjDIR32qrt-F	ATTGTCGGTGGGACTGGAC
OsjDIR32qrt-R	TTCGGCCTGCTGGTCTATT
OsjDIR33qrt-F	ATCACGACGATGCTGAGC
OsjDIR33qrt-R	CACCACCGGCCGCTCCA
OsjDIR34qrt-F	TCCATCGTGTTCAACTCCAC
OsjDIR34qrt-R	CATCTGCACCCGGAAGTATT
OsjDIR35qrt-F	AGAAGAGAGATCTACCTGC
OsjDIR35qrt-R	GCACTCGGAATGAAAAGAC
OsjDIR36qrt-F	ACCGTCGACTCCGGCTT
OsjDIR36qrt-R	GTGCTTATGTATGTCGCTCATC
OsjDIR37qrt-F	CTAGAAGATGATGAGCGACA
OsjDIR37qrt-R	GGTTAAGATCCGTCGTAGCA
OsjDIR41qrt-F	TCCAGGCAATGAACCTGGT
OsjDIR41qrt-R	CGGACGTCGTCGAAGGG
OsjDIR46qrt-F	CGAAAGAAACCACGATGGG
OsjDIR46qrt-R	ACTAGGTTCAGGCCCCT
OsjDIR48qrt-F	CAGGACCAAAAATTATGTCC
OsjDIR48qrt-R	ATGGTGAGGAGAGGACTG
OsjDIR49qrt-F	ACCGTGTGCTTGCTTCC
OsjDIR49qrt-R	GTAGTATAGTGTAAGGTAG
OsjDIR53qrt-F	CTCACGATCCGTGGGTTTTGC
OsjDIR53qrt-R	ACGACAAAAGAAGCCTACAA
OsEF1α-F	AATGATCCGCTGCTGTAACAAG
OsEF1α-R	AGGCAATCTTGTCTGGGTTGT
